# Supplementary material for: Integrated omics analysis reveals sirtuin signaling is central to hepatic response to a high fructose diet
Source: BMC Genomics. 2021 Dec 3;22:870. doi: 10.1186/s12864-021-08166-0 (PMC8641221; doi:10.1186/s12864-021-08166-0)
Supplement: Supplementary file 1 — Additional file 1. Gene List: Genes passing quality filters with ratios and p-values for HFr versus CON. [file 12864_2021_8166_MOESM1_ESM.xlsx]

## Sheet: Sheet1
ID	p-value HFr v CON	Fold Change HFr v CON
ACTB	0.221	-1.124
ACTB	0.641	-1.116
BCOR	0.0168	-1.944
BCOR	0.298	-1.451
BTN2A1	0.57	-1.102
BTN2A1	0.81	-1.055
CALM1	0.15	-1.157
CALM2	0.615	1.059
CALM3	0.673	1.037
CD209	0.691	1.059
CD209	0.639	1.172
CFB	0.0496	6.487
CFB	0.145	1.131
CFB	0.935	-1.026
CYHR1	0.925	1.018
CYHR1	0.237	-1.456
DDX18	0.715	-1.368
DDX18	0.805	-1.091
GOLGA6A	0.688	-1.343
GOLGA6B	0.165	-2.472
IKBIP	0.337	1.286
IKBIP	0.9	-1.051
MOB4	0.715	1.102
MOB4	0.977	-1.005
SLC12A7	0.348	1.287
SLC12A7	0.483	1.212
TNFSF12-TNFSF13	0.366	-1.698
TNFSF12-TNFSF13	0.914	-1.062
mar1	0.444	1.292
mar2	0.589	1.124
mar5	0.062	-1.292
mar6	0.909	1.024
mar7	0.438	-1.214
mar8	0.0875	-1.773
mar9	0.444	1.142
sept1	0.209	1.421
sept2	0.942	1.008
sept4	0.109	-1.44
sept5	0.02	-2.849
sept6	0.188	1.434
sept7	0.687	-1.051
sept8	0.0455	-1.313
sept9	0.0519	1.798
sept10	0.935	1.01
sept11	0.181	1.472
A1BG	0.342	1.312
A1CF	0.326	-1.147
A2M	0.49	1.166
A4GALT	0.805	-1.097
AACS	0.54	1.09
AADAC	0.804	-1.059
AADAT	0.238	1.214
AAGAB	0.41	1.119
AAMDC	0.28	1.201
AAMP	0.805	1.057
AAR2	0.694	-1.078
AARS	0.037	-1.241
AARS2	0.161	1.201
AARSD1	0.143	-1.163
AASDH	0.811	1.044
AASDHPPT	0.673	-1.075
AASS	0.671	1.114
AATF	0.43	-1.364
ABAT	0.151	-1.22
ABCA1	0.868	1.118
ABCA10	0.735	-1.157
ABCA2	0.807	1.065
ABCA3	0.511	1.404
ABCA5	0.131	-1.47
ABCA6	0.677	1.078
ABCA7	0.192	1.338
ABCA8	0.764	1.149
ABCA9	0.399	1.187
ABCB1	0.135	1.594
ABCB10	0.149	-1.187
ABCB11	0.577	1.145
ABCB6	0.272	1.197
ABCB7	0.176	-1.137
ABCB8	0.009	1.866
ABCB9	0.843	-1.099
ABCC1	0.784	1.052
ABCC10	0.436	1.203
ABCC12	0.813	1.142
ABCC2	0.42	-1.319
ABCC3	0.655	1.15
ABCC4	0.0755	-1.364
ABCC5	0.0408	1.4
ABCC6	0.741	1.089
ABCC9	0.807	1.052
ABCD3	0.0105	1.668
ABCD4	0.41	1.153
ABCF1	0.957	-1.005
ABCF2	0.413	1.379
ABCF3	0.736	1.034
ABCG1	0.247	1.131
ABCG2	0.92	1.036
ABCG5	0.57	1.188
ABCG8	0.314	1.278
ABHD10	0.454	1.195
ABHD11	0.566	-1.07
ABHD13	0.815	-1.072
ABHD14A	0.946	1.012
ABHD14B	0.685	1.063
ABHD15	0.895	1.032
ABHD16A	0.617	1.118
ABHD17A	0.457	1.19
ABHD17B	0.107	-1.385
ABHD17C	0.658	1.12
ABHD2	0.56	-1.266
ABHD3	0.933	1.016
ABHD6	0.405	-1.142
ABHD8	0.756	1.106
ABI1	0.664	-1.144
ABI3	0.345	1.624
ABI3BP	0.18	-1.865
ABL1	0.454	-1.059
ABLIM1	0.301	-1.725
ABLIM3	0.422	1.296
ABRACL	0.593	1.326
ABRAXAS2	0.22	-1.153
ABT1	0.444	1.074
ABTB1	0.399	1.266
ABTB2	0.286	-1.34
ACAA1	0.104	1.417
ACAA2	0.162	1.374
ACACA	0.382	1.18
ACACB	0.739	1.123
ACAD10	0.796	-1.043
ACAD11	0.62	-1.041
ACAD8	0.37	1.141
ACAD9	0.197	1.285
ACADL	0.872	1.025
ACADM	0.533	1.103
ACADS	0.207	1.281
ACADSB	0.416	-1.176
ACADVL	0.277	1.316
ACAP1	0.16	1.24
ACAP2	0.396	-1.09
ACAP3	0.165	1.215
ACAT1	0.834	1.053
ACAT2	0.974	-1.011
ACBD3	0.909	-1.068
ACBD4	0.0495	1.654
ACBD5	0.309	-1.136
ACBD6	0.283	1.16
ACCS	0.806	-1.062
ACD	0.397	-1.328
ACER2	0.753	1.071
ACER3	0.411	1.46
ACIN1	0.422	1.082
ACKR4	0.686	1.143
ACMSD	0.427	1.222
ACO1	0.63	-1.068
ACO2	0.358	1.09
ACOT12	0.126	1.494
ACOT13	0.747	1.06
ACOT4	0.0213	1.66
ACOT6	0.138	1.401
ACOT7	0.819	-1.064
ACOT8	0.895	1.022
ACOT9	0.839	-1.052
ACOX1	0.419	1.186
ACOX2	0.31	-1.168
ACP1	0.762	1.07
ACP2	0.0459	1.182
ACP5	0.184	1.208
ACP6	0.747	-1.035
ACSF2	0.0829	-1.262
ACSF3	0.376	1.333
ACSL1	0.616	1.081
ACSL3	0.067	-1.318
ACSL5	0.0777	1.587
ACSM1	0.822	-1.053
ACSM2B	0.263	-1.248
ACSM3	0.802	-1.046
ACSM5	0.17	-2.51
ACSS2	0.999	-1
ACSS3	0.462	1.126
ACTA2	0.0586	-3.05
ACTG2	0.225	-3.039
ACTL6A	0.96	1.008
ACTN1	0.0925	-1.254
ACTN2	0.0476	-3.161
ACTN4	0.192	-1.182
ACTR10	0.886	1.019
ACTR1A	0.993	-1.001
ACTR1B	0.686	1.038
ACTR2	0.304	-1.143
ACTR3	0.817	1.096
ACTR3B	0.942	-1.012
ACTR5	0.761	1.046
ACTR6	0.204	-1.175
ACTR8	0.459	1.173
ACTRT3	0.878	-1.067
ACVR1	0.267	-1.326
ACVR1B	0.721	-1.048
ACVRL1	0.283	1.279
ACY1	0.572	1.104
ACYP1	0.364	1.29
ADA2	0.134	1.275
ADAM11	0.846	-1.046
ADAM15	0.674	1.107
ADAM17	0.816	-1.108
ADAM19	0.576	-1.145
ADAM33	0.354	1.227
ADAM8	0.867	1.068
ADAM9	0.191	1.322
ADAMTS1	0.026	-1.797
ADAMTS10	0.687	1.102
ADAMTS12	0.923	-1.024
ADAMTS13	0.69	-1.131
ADAMTS14	0.204	2.048
ADAMTS2	0.0352	-1.763
ADAMTS3	0.731	-1.078
ADAMTS9	0.424	-1.23
ADAMTSL2	0.891	1.043
ADAMTSL3	0.854	1.075
ADAMTSL4	0.663	1.099
ADAP1	0.638	1.155
ADAP2	0.578	1.198
ADAR	0.456	-1.095
ADARB1	0.977	-1.004
ADCK1	0.447	-1.165
ADCK2	0.619	1.101
ADCK5	0.966	1.009
ADCY1	0.133	-1.613
ADCY10	0.898	1.02
ADCY3	0.656	-1.16
ADCY4	0.334	-1.154
ADCY5	0.705	-1.197
ADCY6	0.385	1.226
ADCY7	0.0859	2.052
ADCY9	0.692	-1.063
ADD1	0.197	-1.768
ADD3	0.842	-1.04
ADGRA2	0.126	1.642
ADGRA3	0.0377	-1.337
ADGRE5	0.223	1.156
ADGRF5	0.98	1.007
ADGRG1	0.862	1.033
ADGRG3	0.493	1.327
ADGRG6	0.972	-1.008
ADGRL1	0.897	1.014
ADGRL2	0.00942	-2.914
ADGRL4	0.872	1.038
ADGRV1	0.551	-1.466
ADH1B	0.0726	-1.564
ADH4	0.0209	-2.126
ADH5	0.309	-1.223
ADH6	0.239	-1.233
ADH7	0.255	-2.364
ADHFE1	0.659	-1.057
ADI1	0.468	1.253
ADIPOR1	0.765	-1.031
ADIPOR2	0.812	-1.063
ADIRF	0.679	1.107
ADK	0.618	1.15
ADM	0.401	-1.179
ADNP	0.27	-1.11
ADNP2	0.327	-1.271
ADORA2A	0.635	1.158
ADPGK	0.336	-1.255
ADPRH	0.0536	1.168
ADPRHL2	0.511	1.071
ADPRM	0.978	1.005
ADRB2	0.722	-1.116
ADRM1	0.771	-1.035
ADSL	0.345	1.151
ADSS	0.38	-1.271
ADSSL1	0.351	1.264
ADTRP	0.633	1.284
AEBP1	0.596	-1.208
AEBP2	0.187	-1.163
AEN	0.999	-1
AFAP1	0.523	-1.15
AFAP1L1	0.268	1.32
AFAP1L2	0.673	-1.122
AFDN	0.38	1.177
AFF1	0.479	-1.549
AFG1L	0.933	1.022
AFG3L2	0.929	-1.031
AFM	0.201	-1.247
AFMID	0.227	-1.54
AFP	0.0916	-1.924
AFTPH	0.752	-1.049
AGA	0.509	1.119
AGBL2	0.0796	-1.543
AGBL5	0.65	-1.079
AGER	0.493	-1.204
AGFG1	0.402	-1.348
AGFG2	0.757	-1.051
AGGF1	0.783	-1.048
AGK	0.275	1.511
AGL	0.735	-1.054
AGMAT	0.481	-1.078
AGMO	0.922	1.036
AGO3	0.7	-1.257
AGPAT2	0.495	1.132
AGPAT3	0.323	-1.368
AGPAT5	0.675	1.086
AGPS	0.681	-1.293
AGR2	0.0838	-5.11
AGRN	0.258	1.247
AGT	0.83	1.039
AGTPBP1	0.451	1.317
AGTR1	0.379	1.257
AGTRAP	0.682	-1.109
AGXT	0.564	1.143
AGXT2	0.866	1.026
AHCTF1	0.541	-1.213
AHCY	0.634	1.077
AHCYL1	0.925	1.004
AHCYL2	0.335	-1.124
AHDC1	0.825	1.101
AHI1	0.568	-1.134
AHNAK	0.916	-1.029
AHR	0.0706	-1.484
AHSA1	0.347	1.146
AHSA2	0.0487	1.694
AHSG	0.445	1.129
AIF1L	0.158	-2.344
AIFM1	0.264	1.117
AIFM2	0.894	1.027
AIFM3	0.365	-1.309
AIG1	0.458	1.236
AIM2	0.316	-1.394
AIMP1	0.138	-1.208
AIMP2	0.252	-1.441
AIP	0.486	-1.094
AJUBA	0.934	-1.017
AK2	0.151	1.193
AK3	0.493	-1.114
AK6	0.858	-1.038
AKAP1	0.871	1.016
AKAP10	0.794	-1.06
AKAP12	0.461	-1.16
AKAP13	0.682	1.179
AKAP17A	0.22	1.544
AKAP2	0.986	-1.003
AKAP5	0.995	-1.003
AKAP7	0.0444	-1.502
AKAP8	0.629	1.13
AKAP8L	0.48	1.103
AKAP9	0.177	-1.212
AKIP1	0.146	-1.168
AKIRIN1	0.483	1.133
AKIRIN2	0.0354	1.999
AKNA	0.431	-1.081
AKR1A1	0.782	-1.041
AKR1B1	0.873	1.035
AKR1C3	0.294	-1.205
AKR1D1	0.0217	-1.541
AKR1E2	0.555	-1.169
AKR7A2	0.204	1.202
AKR7L	0.158	1.504
AKT1	0.879	-1.017
AKT1S1	0.162	1.223
AKT2	0.242	1.24
AKTIP	0.143	-1.689
ALAD	0.346	1.13
ALAS1	0.493	1.106
ALAS2	0.44	-1.444
ALB	0.947	1.027
ALCAM	0.458	1.062
ALDH16A1	0.0499	2.112
ALDH1A1	0.0095	-1.28
ALDH1A2	0.382	-1.361
ALDH1A3	0.11	-2.901
ALDH1B1	0.798	-1.094
ALDH1L1	0.101	-1.39
ALDH2	0.982	-1.006
ALDH3A2	0.184	1.192
ALDH4A1	0.765	1.061
ALDH5A1	0.439	-1.092
ALDH6A1	0.394	-1.094
ALDH7A1	0.826	1.033
ALDH8A1	0.567	-1.038
ALDH9A1	0.377	1.15
ALDOA	0.363	1.092
ALDOB	0.453	1.205
ALDOC	0.527	1.172
ALG1	0.911	-1.014
ALG12	0.00454	2.148
ALG13	0.205	1.194
ALG14	0.721	-1.097
ALG2	0.445	1.083
ALG3	0.768	1.069
ALG5	0.215	1.262
ALG6	0.918	1.019
ALG8	0.223	1.178
ALG9	0.32	1.693
ALKBH2	0.106	1.385
ALKBH3	0.467	1.164
ALKBH5	0.215	-1.112
ALKBH6	0.1	1.844
ALKBH7	0.759	1.047
ALMS1	0.346	-1.16
ALOX15	0.4	-6.234
ALOX5AP	0.877	-1.069
ALPK1	0.965	-1.009
ALPK2	0.303	-1.874
ALPK3	0.952	1.029
ALPL	0.267	-1.533
ALS2CL	0.497	1.253
ALYREF	0.243	1.265
AMACR	0.523	-1.166
AMBP	0.725	1.056
AMBRA1	0.369	-1.152
AMD1	0.0519	-1.407
AMDHD1	0.618	-1.154
AMDHD2	0.413	-1.144
AMFR	0.626	-1.027
AMHR2	0.416	1.3
AMIGO2	0.518	1.461
AMMECR1L	0.737	1.055
AMN	0.859	1.08
AMN1	0.41	-1.222
AMOT	0.985	1.009
AMOTL2	0.472	-1.148
AMPD2	0.864	-1.039
AMPD3	0.604	-1.273
AMT	0.443	1.107
AMZ2	0.645	1.067
ANAPC1	0.944	-1.008
ANAPC10	0.607	1.115
ANAPC11	0.696	-1.067
ANAPC13	0.235	1.424
ANAPC15	0.88	-1.061
ANAPC16	0.338	-1.156
ANAPC2	0.876	-1.033
ANAPC4	0.251	-1.164
ANAPC5	0.749	-1.031
ANAPC7	0.173	1.725
ANGEL1	0.881	1.02
ANGPT2	0.311	-1.54
ANGPTL2	0.785	1.105
ANGPTL3	0.742	-1.044
ANGPTL4	0.241	1.42
ANGPTL6	0.923	1.025
ANGPTL8	0.787	-1.209
ANK2	0.635	-1.218
ANK3	0.125	-2.225
ANKAR	0.536	1.313
ANKEF1	0.885	-1.063
ANKFY1	0.372	-1.593
ANKLE1	0.461	1.508
ANKLE2	0.969	-1.007
ANKMY2	0.481	1.302
ANKRA2	0.586	-1.15
ANKRD10	0.186	1.185
ANKRD11	0.76	-1.056
ANKRD12	0.294	-1.667
ANKRD13A	0.742	-1.034
ANKRD13C	0.134	-1.127
ANKRD13D	0.914	-1.022
ANKRD16	0.926	1.022
ANKRD17	0.109	-1.336
ANKRD23	0.398	1.296
ANKRD24	0.241	1.404
ANKRD26	0.856	1.039
ANKRD27	0.82	1.026
ANKRD28	0.218	-1.119
ANKRD29	0.502	-1.355
ANKRD34B	0.69	1.188
ANKRD37	0.262	-1.445
ANKRD44	0.424	-1.145
ANKRD46	0.698	-1.081
ANKRD50	0.478	-1.206
ANKRD54	0.643	-1.079
ANKRD55	0.163	2.005
ANKRD9	0.598	1.413
ANKS1A	0.739	1.052
ANKS3	0.916	1.02
ANKS4B	0.564	-1.144
ANKS6	0.795	-1.085
ANKZF1	0.953	-1.008
ANLN	0.085	6.995
ANO1	0.17	-1.301
ANO10	0.912	1.033
ANO3	0.112	-1.646
ANO4	0.908	1.074
ANO5	0.158	-4.826
ANO6	0.498	-1.09
ANO8	0.38	1.4
ANP32A	0.641	-1.032
ANP32B	0.961	-1.011
ANP32E	0.409	-1.091
ANPEP	0.146	1.186
ANTXR1	0.555	-1.288
ANXA1	0.187	-1.479
ANXA10	0.726	1.381
ANXA11	0.986	1.002
ANXA13	0.106	-2.58
ANXA2	0.175	-1.338
ANXA3	0.775	1.084
ANXA4	0.438	1.132
ANXA5	0.974	-1.007
ANXA6	0.198	1.281
ANXA7	0.651	1.107
ANXA8L1	0.352	-13.091
AOC1	0.388	1.214
AOX1	0.0494	-1.382
AP1AR	0.423	-1.196
AP1B1	0.159	1.186
AP1G1	0.414	-1.094
AP1G2	0.644	-1.098
AP1M1	0.0102	1.413
AP1S1	0.163	1.256
AP2A1	0.369	1.182
AP2A2	0.364	1.228
AP2B1	0.19	-1.14
AP2M1	0.431	1.106
AP3B1	0.685	1.059
AP3B2	0.408	1.468
AP3D1	0.777	-1.028
AP3M2	0.272	-1.301
AP3S1	0.0507	-2.719
AP4B1	0.72	-1.039
AP4E1	0.827	-1.044
AP4M1	0.859	1.067
AP5B1	0.319	1.814
AP5M1	0.586	-1.102
AP5S1	0.695	-1.075
AP5Z1	0.284	1.256
APBA1	0.107	-1.397
APBA3	0.88	-1.032
APBB1	0.16	-1.579
APBB1IP	0.515	1.287
APBB2	0.266	-1.398
APBB3	0.686	1.16
APC	0.449	1.105
APCDD1	0.515	-1.249
APCS	0.889	-1.05
APEH	0.883	1.03
APEX2	0.0493	1.974
APH1A	0.0894	1.242
APH1B	0.633	-1.213
APIP	0.564	-1.116
APLF	0.27	-1.541
APLP2	0.456	1.323
APOA1	0.594	1.101
APOA2	0.914	1.034
APOA4	0.816	1.167
APOA5	0.238	1.474
APOB	0.603	-1.1
APOBEC3D	0.976	1.006
APOBEC3G	0.955	1.016
APOBEC3H	0.655	-1.197
APOBR	0.363	1.246
APOC1	0.724	-1.049
APOC2	0.908	1.035
APOC3	0.308	1.313
APOC4	0.788	-1.038
APOE	0.638	1.117
APOF	0.12	-1.406
APOH	0.857	-1.037
APOL5	0.202	-1.312
APOL6	0.559	1.323
APOO	0.69	1.176
APOPT1	0.28	1.118
APP	0.583	-1.076
APPBP2	0.284	-1.404
APPL2	0.926	1.01
APRT	0.322	1.161
APTX	0.982	1.006
AQP1	0.27	-1.863
AQP11	0.557	1.144
AQP7	0.519	-1.269
AQP8	0.501	-1.325
AQP9	0.101	-1.238
AQR	0.487	-1.109
AR	0.607	-1.301
ARAF	0.933	-1.026
ARAP1	0.135	1.344
ARAP3	0.557	1.104
ARCN1	0.888	-1.017
ARF1	0.849	-1.015
ARF3	0.0855	1.505
ARF4	0.429	1.089
ARF5	0.349	1.123
ARF6	0.401	-1.153
ARFGAP1	0.969	1.006
ARFGAP2	0.615	1.12
ARFGAP3	0.999	-1
ARFGEF1	0.61	-1.078
ARFGEF2	0.284	-1.235
ARFIP1	0.183	-1.145
ARFIP2	0.316	1.134
ARFRP1	0.288	1.169
ARG1	0.596	1.134
ARG2	0.413	1.925
ARGLU1	0.989	1.006
ARHGAP1	0.92	1.011
ARHGAP10	0.0751	1.544
ARHGAP11A	0.41	1.735
ARHGAP12	0.232	-1.109
ARHGAP15	0.933	1.024
ARHGAP17	0.996	-1
ARHGAP18	0.237	-1.22
ARHGAP21	0.621	-1.118
ARHGAP22	0.0353	2.934
ARHGAP23	0.79	-1.058
ARHGAP24	0.592	-1.082
ARHGAP25	0.772	1.048
ARHGAP27	0.195	1.373
ARHGAP28	0.2	-1.991
ARHGAP29	0.333	-1.11
ARHGAP30	0.39	1.26
ARHGAP31	0.447	1.19
ARHGAP32	0.619	-1.14
ARHGAP33	0.295	-1.743
ARHGAP35	0.306	-1.113
ARHGAP39	0.68	1.125
ARHGAP4	0.92	1.02
ARHGAP42	0.7	1.182
ARHGAP44	0.616	-1.317
ARHGAP45	0.264	1.291
ARHGAP5	0.33	-1.075
ARHGAP9	0.778	-1.104
ARHGDIA	0.657	1.034
ARHGDIB	0.538	1.124
ARHGEF1	0.596	1.067
ARHGEF10	0.204	1.163
ARHGEF10L	0.565	1.175
ARHGEF11	0.49	-1.178
ARHGEF12	0.333	-1.16
ARHGEF15	0.584	1.112
ARHGEF17	0.848	-1.042
ARHGEF18	0.876	-1.013
ARHGEF19	0.701	-1.118
ARHGEF2	0.868	-1.015
ARHGEF25	0.397	-1.506
ARHGEF26	0.691	-1.07
ARHGEF28	0.000989	-1.975
ARHGEF3	0.228	-1.243
ARHGEF33	0.0462	2.156
ARHGEF37	0.0129	-1.398
ARHGEF39	0.0141	2.085
ARHGEF4	0.158	4.143
ARHGEF40	0.913	1.044
ARHGEF5	0.0147	1.874
ARHGEF6	0.398	1.115
ARHGEF7	0.451	-1.093
ARHGEF9	0.338	1.407
ARID1A	0.19	-1.174
ARID1B	0.445	-1.172
ARID2	0.171	-1.254
ARID3B	0.132	-1.562
ARID4A	0.252	-1.756
ARID4B	0.192	-1.241
ARID5A	0.147	1.491
ARID5B	0.331	-1.416
ARIH1	0.415	-1.235
ARIH2	0.76	-1.075
ARL1	0.579	-1.091
ARL13B	0.0721	-1.624
ARL14EP	0.507	-1.064
ARL2	0.0294	-1.572
ARL2BP	0.25	-1.137
ARL3	0.888	-1.054
ARL4A	0.974	-1.005
ARL4D	0.258	-1.655
ARL6	0.343	-1.503
ARL6IP4	0.514	1.158
ARL6IP5	0.18	-1.103
ARL6IP6	0.243	1.242
ARMC1	0.173	-1.201
ARMC10	0.484	1.4
ARMC12	0.523	1.208
ARMC2	0.312	1.309
ARMC5	0.337	-1.194
ARMC6	0.633	1.063
ARMC7	0.537	1.134
ARMC8	0.51	-1.109
ARMC9	0.348	1.186
ARMCX1	0.88	-1.055
ARMCX2	0.38	-1.207
ARMCX3	0.473	1.319
ARMCX4	0.715	1.095
ARMCX5	0.381	-1.179
ARMCX6	0.845	1.144
ARMH1	0.756	1.199
ARMH3	0.885	1.012
ARMT1	0.235	-1.399
ARNT	0.874	-1.038
ARNTL	0.91	-1.042
ARNTL2	0.18	-2.22
ARPC2	0.325	1.186
ARPC4	0.511	-1.077
ARPC5	0.756	1.076
ARPC5L	0.69	-1.053
ARPP19	0.392	-1.765
ARRB1	0.531	-1.258
ARRB2	0.331	-1.216
ARRDC1	0.832	-1.063
ARRDC2	0.951	1.014
ARRDC3	0.523	-1.72
ARSA	0.401	1.158
ARSB	0.96	1.009
ARSD	0.717	1.063
ARSF	0.0796	1.801
ARSK	0.811	-1.037
ART4	0.377	1.219
ARV1	0.476	1.092
ARVCF	0.861	1.059
AS3MT	0.567	1.165
ASAH1	0.806	1.046
ASAP1	0.71	-1.066
ASAP3	0.356	1.327
ASB2	0.801	-1.102
ASB3	0.66	1.113
ASB6	0.617	-1.197
ASB7	0.746	-1.061
ASB8	0.933	-1.024
ASB9	0.824	-1.068
ASCC1	0.962	-1.014
ASCC2	0.795	1.027
ASCC3	0.55	-1.109
ASCL1	0.879	-1.108
ASF1A	0.77	-1.069
ASGR1	0.684	1.095
ASGR2	0.838	1.017
ASH1L	0.901	1.012
ASH2L	0.899	-1.057
ASIC1	0.131	-2.038
ASL	0.528	1.205
ASMTL	0.667	-1.075
ASNA1	0.0889	1.347
ASNS	0.177	-2.688
ASNSD1	0.455	-1.089
ASPA	0.031	-2.861
ASPDH	0.579	1.164
ASPG	0.0985	1.477
ASPH	0.509	-1.13
ASPM	0.108	4.628
ASPN	0.611	-1.234
ASPSCR1	0.593	-1.172
ASRGL1	0.917	-1.037
ASTE1	0.77	-1.049
ASTN2	0.122	1.653
ASXL1	0.777	-1.039
ATAD2	0.867	1.039
ATAD2B	0.753	-1.058
ATAT1	0.667	-1.225
ATF1	0.497	-1.113
ATF2	0.847	1.026
ATF3	0.339	-3.825
ATF4	0.178	-1.082
ATF5	0.787	1.081
ATF6	0.542	-1.242
ATF6B	0.99	-1.003
ATF7	0.195	-1.929
ATF7IP	0.253	1.358
ATF7IP2	0.353	1.212
ATG101	0.827	1.027
ATG12	0.443	1.106
ATG13	0.707	-1.124
ATG16L1	0.953	-1.006
ATG16L2	0.706	1.078
ATG2A	0.0509	1.226
ATG2B	0.836	-1.016
ATG3	0.434	-1.094
ATG4B	0.582	1.078
ATG4C	0.592	-1.071
ATG4D	0.325	1.256
ATG5	0.513	1.29
ATG7	0.0247	-2.113
atg9a	0.691	1.144
ATL2	0.185	-1.123
ATL3	0.632	-1.211
ATM	0.738	-1.052
ATMIN	0.17	-1.169
ATN1	0.577	1.177
ATOX1	0.289	1.565
ATP10A	0.188	-1.443
ATP10D	0.206	1.322
ATP11C	0.134	-1.317
ATP13A1	0.663	1.062
ATP13A2	0.938	1.022
ATP13A3	0.251	-1.27
ATP13A4	0.19	-1.487
ATP1A1	0.295	1.1
ATP1B1	0.345	-1.196
ATP1B2	0.961	-1.015
ATP1B3	0.606	1.062
ATP23	0.671	-1.043
ATP2A1	0.0213	2.039
ATP2A2	0.936	1.011
ATP2A3	0.167	1.329
ATP2B1	0.118	-1.627
ATP2B4	0.51	1.103
ATP2C1	0.619	1.104
ATP5F1A	0.344	1.153
ATP5F1B	0.293	1.187
ATP5F1C	0.52	1.1
ATP5F1D	0.0451	1.35
ATP5F1E	0.528	1.11
ATP5G2	0.311	1.151
ATP5G3	0.384	1.275
ATP5H	0.62	-1.064
ATP5L	0.291	1.151
ATP5MC1	0.985	1.006
ATP5MD	0.211	1.171
ATP5ME	0.146	1.159
ATP5MPL	0.292	1.131
ATP5O	0.474	1.133
ATP5PB	0.597	-1.019
ATP5PF	0.209	1.131
ATP6	0.545	-1.027
ATP6AP1	0.218	1.104
ATP6AP1L	0.575	1.209
ATP6AP2	0.95	1.011
ATP6V0A1	0.194	1.171
ATP6V0A2	0.04	-1.419
ATP6V0B	0.0175	1.315
ATP6V0C	0.0559	1.168
ATP6V0D1	0.754	1.074
ATP6V0D2	0.207	-1.807
ATP6V0E1	0.482	-1.075
ATP6V1A	0.589	1.094
ATP6V1B1	0.713	-1.195
ATP6V1B2	0.52	1.135
ATP6V1C1	0.874	-1.056
ATP6V1D	0.466	1.3
ATP6V1F	0.341	1.127
ATP6V1G1	0.926	-1.014
ATP6V1H	0.684	-1.075
ATP7A	0.735	-1.074
ATP7B	0.879	-1.051
ATP8	0.593	-1.155
ATP8A1	0.49	-1.182
ATP8A2	0.07	-2.07
ATP8B1	0.638	-1.074
ATP8B2	0.25	-1.244
ATP8B4	0.351	1.48
ATP9B	0.926	1.016
ATPAF1	0.327	1.186
ATPAF2	0.392	1.221
ATPIF1	0.77	-1.019
ATR	0.395	1.086
ATRAID	0.376	-1.192
ATRIP	0.906	-1.016
ATRN	0.138	-1.206
ATRX	0.213	-1.267
ATXN1	0.435	-1.581
ATXN10	0.0637	-1.119
ATXN2	0.689	1.125
ATXN2L	0.942	1.009
atxn7	0.545	-1.334
ATXN7L1	0.117	-1.423
ATXN7L3	0.993	-1.004
AUH	0.144	-1.264
AUP1	0.494	1.067
AURKAIP1	0.531	1.066
AUTS2	0.476	1.307
AVEN	0.599	-1.092
AVIL	0.84	1.067
AVL9	0.233	-1.144
AVPR1A	0.322	-1.606
AXIN1	0.801	-1.06
AXIN2	0.73	-1.116
AXL	0.46	-1.158
AZGP1	0.0208	-1.272
AZI2	0.718	-1.04
AZIN1	0.862	-1.033
AZIN2	0.615	1.2
B2M	0.895	1.029
B3GALNT2	0.342	1.4
B3GAT3	0.585	-1.088
B3GLCT	0.584	1.101
B3GNTL1	0.744	1.186
B4GALT1	0.652	1.095
B4GALT3	0.0445	1.369
B4GALT4	0.895	-1.03
B4GALT5	0.783	1.053
B4GALT6	0.621	1.184
B4GALT7	0.0228	1.439
B4GAT1	0.107	1.379
B9D2	0.657	-1.142
BAALC	0.42	1.826
BAAT	0.688	-1.098
BABAM1	0.796	-1.032
BABAM2	0.915	1.032
BACE1	0.165	-1.223
BACH1	0.618	-1.071
BAD	0.52	1.148
BAG1	0.648	1.155
BAG3	0.294	-2.211
BAG4	0.722	1.044
BAHCC1	0.494	-1.182
BAHD1	0.551	-1.13
BAIAP2	0.207	-1.6
BAIAP2L1	0.983	-1.01
BAIAP3	0.815	1.081
BAMBI	0.321	-1.447
BANF1	0.928	-1.012
BANP	0.56	1.101
BAP1	0.562	1.069
BARD1	0.698	-1.185
BATF2	0.396	-1.312
BAX	0.00753	1.782
BAZ1A	0.229	-1.319
BAZ1B	0.0503	-1.218
BAZ2A	0.931	-1.01
BAZ2B	0.00598	-1.308
BBOF1	0.254	1.554
BBOX1	0.731	1.051
BBS1	0.559	1.085
BBS2	0.129	1.282
BBS4	0.97	1.01
BBS5	0.791	1.104
BBS9	0.608	1.109
BBX	0.906	-1.058
BCAM	0.469	1.168
BCAP29	0.685	-1.041
BCAP31	0.622	-1.057
BCAR1	0.38	1.162
BCAR3	0.0801	-1.149
BCAS2	0.452	-1.141
BCAT2	0.311	-1.41
BCCIP	0.306	1.23
BCDIN3D	0.688	1.178
BCHE	0.482	1.423
BCKDHA	0.548	1.175
BCKDHB	0.0176	-1.5
BCKDK	0.425	1.1
BCL10	0.836	-1.076
BCL2A1	0.395	-1.211
BCL2L1	0.761	-1.049
BCL2L13	0.732	1.119
BCL2L14	0.781	-1.111
BCL2L2	0.573	1.065
BCL3	0.527	-1.338
BCL6	0.943	1.014
BCL6B	0.189	1.37
BCL7A	0.527	-1.177
BCL7B	0.0535	2.072
BCL7C	0.667	-1.084
BCL9	0.0699	1.299
BCL9L	0.12	1.494
BCLAF1	0.126	-1.189
BCLAF3	0.537	1.123
BCO1	0.202	1.698
BCO2	0.455	1.133
BCORL1	0.584	-1.144
BCR	0.517	-1.199
BCS1L	0.0828	1.188
BDH1	0.148	1.239
BDH2	0.39	-1.127
BDP1	0.535	-1.348
BECN1	0.65	1.091
BEGAIN	0.301	1.223
BEND5	0.291	-1.323
BEND7	0.438	-1.158
BEST1	0.0455	2.07
BET1	0.698	1.07
BET1L	0.67	1.091
BEX1	0.631	-1.181
BEX2	0.965	-1.012
BEX3	1	1
BEX4	0.0676	-1.456
BFAR	0.91	1.025
BGN	0.561	-1.106
BHLHE40	0.183	-2.135
BHMT	0.942	-1.008
BHMT2	0.709	-1.052
BICC1	0.594	-1.252
BICD2	0.845	1.036
BICDL2	0.0815	-1.803
BICRA	0.396	1.278
BICRAL	0.096	-1.341
BID	0.0124	1.617
BIN1	0.872	1.029
BIN2	0.597	-1.108
BIN3	0.343	-1.452
BIRC2	0.492	1.092
BIRC6	0.192	-1.136
BIVM	0.445	-1.028
BLM	0.328	-1.194
BLMH	0.0143	-1.296
BLNK	0.451	-1.23
BLOC1S2	0.825	1.021
BLOC1S6	0.475	-1.202
BLVRA	0.653	1.142
BLVRB	0.543	-1.109
BLZF1	0.246	-1.304
BMF	0.677	1.081
BMP1	0.975	-1.009
BMP2	0.979	-1.008
BMP2K	0.55	-1.209
BMP4	0.81	-1.063
BMP5	0.775	-1.154
BMPER	0.00595	1.71
BMPR1A	0.0295	-1.4
BMPR2	0.694	-1.105
BMS1	0.443	-1.13
BMT2	0.918	1.029
BNIP1	0.155	-1.573
BNIP2	0.315	-1.766
BNIP3	0.0591	-1.332
BNIP3L	0.996	1.002
BOD1	0.742	1.027
BOD1L1	0.152	-1.494
BOK	0.413	1.169
BOLA1	0.361	1.643
BOLA3	0.45	1.193
BOP1	0.698	1.059
BORA	0.977	1.008
BORCS5	0.352	1.354
BORCS7	0.865	-1.055
BPGM	0.768	1.056
BPHL	0.366	-1.121
BPIFB2	0.402	-1.815
BPNT1	0.776	-1.035
BPTF	0.243	-1.193
BRAP	0.417	-1.227
BRAT1	0.121	1.318
BRCA2	0.473	-1.418
BRD1	0.852	-1.026
BRD2	0.82	-1.025
BRD3	0.323	1.425
BRD4	0.415	-1.168
BRD7	0.34	-1.193
BRD8	0.0986	1.346
BRD9	0.791	1.048
BRF1	0.74	-1.05
BRI3	0.749	1.113
BRI3BP	0.98	-1.007
BRIX1	0.216	-1.234
BRK1	0.662	-1.054
BRMS1	0.722	-1.068
BRMS1L	0.79	-1.056
BROX	0.166	-1.225
BRPF1	0.478	-1.154
BRPF3	0.997	1.001
BRSK1	0.797	-1.088
BRWD1	0.32	-1.152
BRWD3	0.00143	-2.067
BSCL2	0.771	-1.067
BSDC1	0.505	-1.085
BSG	0.11	1.303
BST1	0.0497	-1.507
BST2	0.118	1.159
BTAF1	0.493	-1.095
BTBD1	0.166	-1.202
BTBD10	0.648	-1.122
BTBD2	0.791	1.061
BTBD3	0.389	1.218
BTBD6	0.245	1.192
BTBD7	0.602	1.07
BTBD8	0.292	1.247
BTBD9	0.526	-1.269
BTC	0.263	-1.628
BTD	0.572	1.126
BTF3	0.852	1.031
BTF3L4	0.525	-1.084
BTG1	0.175	1.435
BTG3	0.366	1.163
BTK	0.234	1.951
BTNL8	0.601	1.165
BTNL9	0.435	1.395
BUB1B	0.186	2.944
BUD13	0.108	2.558
BUD23	0.528	-1.111
BUD31	0.542	1.099
BZW1	0.889	-1.032
BZW2	0.625	1.06
C10orf88	0.764	-1.067
C11orf1	0.552	-1.12
C11orf49	0.86	1.058
C11orf52	0.251	1.196
C11orf54	0.156	-1.259
C11orf58	0.123	-1.17
C11orf68	0.8	-1.044
C11orf71	0.603	-1.218
C11orf74	0.648	-1.187
C11orf80	0.947	-1.023
C12orf10	0.902	-1.018
C12orf29	0.627	1.078
C12orf4	0.134	1.192
C12orf45	0.818	-1.028
C12orf57	0.255	1.201
C12orf65	0.633	1.185
C12orf66	0.492	-1.152
C14orf180	0.768	-1.166
C14orf28	0.669	1.082
C14orf93	0.0143	1.411
C15orf39	0.0463	-1.751
C15orf40	0.148	-1.217
C15orf48	0.0522	-3.137
C15orf59	0.183	-1.881
C15orf61	0.355	1.224
C16orf58	0.832	1.027
C16orf70	0.451	-1.132
C16orf72	0.412	-1.123
C16orf86	0.192	1.679
C16orf87	0.799	-1.047
C17orf49	0.0515	-1.536
C17orf53	0.475	1.231
C17orf58	0.418	1.134
C17orf80	0.474	1.109
C18orf21	0.689	1.077
C18orf32	0.199	-1.259
C18orf54	0.813	1.111
C19orf12	0.209	1.715
C19orf24	0.784	1.039
C19orf33	0.491	1.639
C19orf47	0.686	1.15
C19orf53	0.131	1.117
C19orf57	0.244	1.685
C19orf66	0.571	1.076
C19orf70	0.726	-1.061
C1D	0.548	-1.106
C1GALT1	0.0348	-1.29
C1GALT1C1	0.46	1.214
C1H11orf24	0.184	-1.279
C1orf109	0.0208	1.615
C1orf112	0.34	-1.253
C1orf122	0.695	1.12
C1orf123	0.686	-1.047
C1orf127	0.856	-1.098
C1orf131	0.034	-1.598
C1orf162	0.811	1.102
C1orf198	0.467	1.118
C1orf210	0.501	-1.501
C1orf35	0.178	-1.304
C1orf50	0.788	1.062
C1orf74	0.545	1.285
C1QB	0.74	1.124
C1QBP	0.983	1.005
C1QC	0.842	1.064
C1QTNF1	0.175	1.147
C1QTNF5	0.289	-1.397
C1QTNF6	0.888	-1.067
C1QTNF9	0.126	-2.214
C1R	0.993	-1.003
C1RL	0.512	1.134
C1S	0.832	1.051
C20H1orf43	0.59	-1.136
C20orf194	0.265	-1.251
C20orf27	0.867	-1.033
C21orf2	0.179	1.307
C21orf91	0.29	-1.193
C23H5orf63	0.224	1.418
C2CD2	0.872	1.025
C2CD2L	0.147	1.158
C2CD3	0.148	-1.187
C2CD5	0.268	-1.241
C2H21orf33	0.514	-1.076
C2orf16	0.558	-1.256
C2orf40	0.239	-1.883
C2orf42	0.16	-1.578
C2orf49	0.675	-1.183
C2orf54	0.63	1.148
C2orf68	0.512	-1.13
C3	0.644	-1.071
C3orf18	0.206	-1.507
C3orf33	0.614	1.116
C3orf58	0.725	-1.065
C3orf62	0.392	1.289
c4b	0.294	1.195
c4b	0.348	1.189
C4BPA	0.955	-1.017
C4BPB	0.666	1.086
C4orf19	0.75	-1.041
C4orf3	0.752	1.09
C4orf33	0.411	-1.091
C4orf46	0.691	-1.112
C5	0.926	1.012
C5AR1	0.236	-1.962
C5orf15	0.895	-1.011
C5orf22	0.24	-1.257
C5orf34	0.767	-1.122
C5orf51	0.445	-1.104
C6	0.165	1.15
C6orf106	0.215	1.094
C6orf136	0.928	1.014
C6orf203	0.932	-1.015
C6orf48	0.52	1.107
C6orf62	0.354	1.317
C6orf89	0.312	-1.224
C7	0.454	-1.439
C7H4orf36	0.5	1.238
C7orf25	0.157	1.297
C7orf26	0.361	-1.367
C7orf43	0.458	-1.244
C7orf50	0.68	1.077
C8A	0.495	-1.079
C8B	0.284	1.102
C8G	0.74	1.049
C8H8orf58	0.475	-1.26
C8H8orf59	0.242	-1.26
C8H8orf76	0.131	1.427
C8orf33	0.36	-2.494
C9	0.648	1.087
C9orf116	0.182	1.443
C9orf152	0.935	1.019
C9orf40	0.257	1.202
C9orf43	0.637	1.077
C9orf64	0.357	-1.3
C9orf72	0.278	1.245
C9orf78	0.733	-1.044
CA11	0.0797	-1.507
CA12	0.316	-1.61
CA14	0.458	2.269
CA2	0.161	-2.181
CA4	0.202	-2.346
CA5B	0.575	-1.161
CA8	0.736	-1.143
CAAP1	0.0279	-1.576
CAB39	0.899	1.019
CAB39L	0.157	-1.765
CABCOCO1	0.647	-1.367
CABIN1	0.186	1.262
CABLES1	0.422	1.424
CABLES2	0.992	-1.004
CABYR	0.142	-1.728
CACHD1	0.926	1.027
CACNA1C	0.677	-1.203
CACNA1D	0.23	-1.944
CACNA1H	0.512	-1.331
CACNA2D2	0.168	2.931
CACNB1	0.579	1.153
CACNB2	0.971	-1.023
CACNB3	0.492	-1.101
CACTIN	0.104	1.286
CACYBP	0.434	1.338
CAD	0.343	1.137
CADM1	0.462	1.142
CADM4	0.419	-1.238
CADPS2	0.033	1.771
CALCOCO1	0.414	-1.158
CALCOCO2	0.121	1.358
CALD1	0.368	-1.179
CALHM2	0.56	-1.229
CALHM6	0.421	1.413
CALML4	0.626	1.187
CALR	0.0244	1.639
CALU	0.279	1.179
CAMK1	0.646	-1.125
CAMK2B	0.862	1.072
CAMK2D	0.38	-1.139
CAMK2G	0.103	-1.265
CAMKK1	0.918	-1.038
CAMKMT	0.353	-1.392
CAMLG	0.195	-1.177
CAMSAP1	0.358	-1.125
CAMSAP2	0.344	-1.274
CAMSAP3	0.129	1.347
CAMTA1	0.0946	-2.563
CAMTA2	0.296	1.161
CAND1	0.0461	-1.38
CANT1	0.362	1.223
CANX	0.794	1.076
CAP1	0.732	-1.058
CAP2	0.0867	2.103
CAPG	0.436	1.148
CAPN1	0.858	-1.024
CAPN10	0.565	-1.226
CAPN11	0.518	-1.518
CAPN12	0.658	1.172
CAPN15	0.973	1.015
CAPN2	0.187	1.235
CAPN3	0.636	-1.108
CAPN5	0.944	-1.027
CAPN7	0.965	-1.017
CAPNS1	0.0449	1.122
CAPRIN1	0.993	1.003
CAPRIN2	0.535	1.084
CAPS	0.343	1.207
CAPSL	0.277	-16.18
CAPZA1	0.538	1.161
CAPZA2	0.808	1.023
CAPZB	0.727	1.031
CARD10	0.154	1.399
CARD11	0.163	1.984
CARD14	0.54	1.3
CARD19	0.858	1.046
CARD6	0.342	-1.476
CARF	0.801	-1.04
CARHSP1	0.724	1.082
CARM1	0.691	-1.197
CARMIL1	0.789	1.049
CARMIL2	0.722	-1.068
CARNMT1	0.506	-1.12
CARS	0.252	-1.202
CARS2	0.6	1.073
CASC3	0.663	-1.052
CASC4	0.746	1.08
CASD1	0.478	-1.117
CASKIN2	0.406	1.393
CASP1	0.392	-1.204
CASP10	0.379	-1.352
CASP12	0.548	-1.103
CASP4	0.077	-1.376
CASP6	0.988	-1.004
CASP7	0.168	-1.204
CASP8	0.853	1.048
CASP8AP2	0.792	-1.039
CASP9	0.26	1.251
CAST	0.276	-1.374
CASTOR1	0.29	1.463
CAT	0.0662	-1.235
CATSPER2	0.818	1.115
CATSPERE	0.961	1.015
CAV1	0.0411	-1.748
CAV2	0.622	1.112
CAVIN1	0.346	-1.309
CAVIN2	0.865	1.036
CAVIN3	0.83	-1.065
CBFA2T3	0.659	1.123
CBFB	0.895	1.023
CBLL1	0.274	-1.131
CBLN3	0.692	-1.213
CBR1	0.244	-1.242
CBR3	0.193	-1.688
CBR4	0.683	1.058
CBX3	0.995	-1.001
CBX4	0.0403	1.322
CBX5	0.942	1.03
CBX6	0.454	-1.249
CBX7	0.556	1.096
CBX8	0.362	1.47
CBY1	0.102	1.509
CC2D1A	0.814	-1.03
CC2D1B	0.5	-1.154
CC2D2A	0.0688	-1.688
CCAR1	0.273	-1.241
CCAR2	0.365	1.231
CCDC102A	0.204	1.4
CCDC106	0.244	1.57
CCDC107	0.832	1.025
CCDC110	0.997	-1.002
CCDC112	0.435	-1.29
CCDC115	0.753	1.049
CCDC117	0.97	-1.007
CCDC12	0.714	-1.073
CCDC122	0.71	1.147
CCDC124	0.638	1.104
CCDC126	0.261	-1.525
CCDC127	0.0394	-1.518
CCDC130	0.852	1.033
CCDC138	0.42	-1.343
CCDC141	0.0123	6.004
CCDC142	0.0659	2.271
CCDC149	0.655	1.078
CCDC151	0.294	2.377
CCDC154	0.131	-1.55
CCDC157	0.587	1.235
CCDC159	0.368	-1.125
CCDC167	0.515	1.191
CCDC17	0.396	1.254
CCDC170	0.684	-1.525
CCDC173	0.335	-2.053
CCDC174	0.065	-1.321
CCDC18	0.0994	1.853
CCDC180	0.911	1.026
CCDC181	0.374	-1.299
CCDC186	0.392	-1.671
CCDC191	0.634	-1.23
CCDC198	0.711	1.099
CCDC22	0.509	-1.158
CCDC24	0.212	1.164
CCDC25	0.934	1.035
CCDC28A	0.957	-1.009
CCDC28B	0.0591	2.896
CCDC3	0.25	-1.403
CCDC30	0.996	1.003
CCDC34	0.906	1.027
CCDC36	0.188	1.781
CCDC47	0.347	-1.126
CCDC50	0.563	1.119
CCDC51	0.882	-1.053
CCDC57	0.247	-1.513
CCDC58	0.117	-1.21
CCDC59	0.279	-1.282
CCDC61	0.666	1.129
CCDC66	0.17	-1.316
CCDC69	0.27	1.63
CCDC73	0.705	-1.195
CCDC74B	0.0611	1.389
CCDC77	0.739	-1.066
CCDC78	0.14	-1.791
CCDC80	0.25	-2.99
CCDC82	0.179	-1.127
CCDC85B	0.733	1.202
CCDC86	0.593	1.091
CCDC88A	0.233	-1.404
CCDC88B	0.958	-1.016
CCDC88C	0.11	-1.825
CCDC9	0.969	-1.006
CCDC90B	0.344	-1.293
CCDC91	0.855	-1.023
CCDC92	0.162	-2.196
CCDC93	0.218	1.562
CCER2	0.808	-1.033
CCHCR1	0.0393	1.834
CCL15	0.302	-1.297
CCL16	0.852	1.024
CCL19	0.17	-2.266
CCL2	0.104	-1.697
CCL21	0.233	-1.647
CCL24	0.579	1.39
CCL26	0.724	1.157
CCL27	0.972	-1.019
CCL5	0.596	1.119
CCM2	0.0697	1.326
CCNA2	0.8	1.068
CCNB1	0.262	2.421
CCNB1IP1	0.768	1.068
CCNC	0.595	-1.06
CCND1	0.063	1.764
CCNDBP1	0.617	1.093
CCNG1	0.512	-1.16
CCNG2	0.102	1.721
CCNH	0.466	-1.328
CCNJ	0.803	1.074
CCNJL	0.813	-1.065
CCNL1	0.5	-1.128
CCNL2	0.84	-1.028
CCNT1	0.933	-1.047
CCNT2	0.0963	1.721
CCNY	0.728	1.043
CCP110	0.768	1.08
CCPG1	0.0438	-1.782
CCR7	0.074	-2.624
CCS	0.44	1.105
CCSAP	0.606	-1.157
CCT2	0.864	-1.028
CCT3	0.942	1.007
CCT4	0.156	1.224
CCT5	0.398	-1.06
CCT6A	0.825	-1.024
CCT6B	0.274	1.254
CCT7	0.251	1.101
CCT8	0.665	1.041
CD14	0.746	1.021
CD151	0.591	1.09
CD163	0.922	1.036
CD163L1	0.347	1.473
CD164	0.569	-1.062
CD180	0.394	-1.548
CD1D	0.63	1.346
CD2	0.968	-1.008
CD244	0.751	1.065
CD2AP	0.199	-1.327
CD2BP2	0.234	1.242
CD300LG	0.869	-1.04
CD302	0.533	-1.149
CD320	0.422	1.15
CD33	0.508	-1.455
CD34	0.525	-1.192
CD36	0.89	1.065
CD37	0.773	-1.063
CD3D	0.981	-1.003
CD3E	0.212	1.381
CD3EAP	0.988	1.007
CD3G	0.36	-1.465
CD4	0.57	1.296
CD40	0.786	-1.076
CD44	0.567	-1.08
CD46	0.682	1.166
CD47	0.752	-1.049
CD48	0.107	-1.475
CD5	0.0283	2.138
CD52	0.351	1.18
CD53	0.446	1.155
CD55	0.24	1.3
CD58	0.622	1.074
CD59	0.899	-1.022
CD5L	0.934	-1.026
CD63	0.889	-1.012
CD68	0.909	1.042
CD7	0.376	1.274
CD74	0.611	-1.122
CD79B	0.355	1.294
CD81	0.988	1.004
CD82	0.918	1.019
CD83	0.672	-1.113
CD86	0.462	1.454
CD8B	0.447	1.305
CD9	0.501	-1.242
CD93	0.881	1.027
CD96	0.449	1.209
CD99	0.0386	1.443
CD99L2	0.254	1.106
CDA	0.379	1.147
CDADC1	0.605	1.097
CDAN1	0.332	-1.261
CDC123	0.031	-1.186
CDC14A	0.0459	-1.434
CDC16	0.222	-1.179
CDC20	0.0447	1.801
CDC23	0.979	-1.005
CDC25A	0.984	1.004
CDC25B	0.162	1.543
CDC26	0.143	1.258
CDC27	0.8	-1.028
CDC34	0.761	1.047
CDC37	0.251	1.143
CDC37L1	0.127	-1.188
CDC40	0.124	1.142
CDC42	0.38	1.314
CDC42BPA	0.866	1.062
CDC42BPB	0.767	1.027
CDC42BPG	0.836	-1.057
CDC42EP1	0.437	1.132
CDC42SE2	0.035	-1.276
CDC45	0.271	1.668
CDC5L	0.133	-1.335
CDC7	0.29	-1.412
CDCA7L	0.638	-1.123
CDCA8	0.198	1.632
CDCP1	0.357	1.693
CDH1	0.172	-1.166
CDH11	0.799	-1.109
CDH2	0.862	-1.022
CDH5	0.844	-1.031
CDHR1	0.238	-13.637
CDHR5	0.447	-1.506
CDIP1	0.743	1.063
CDK10	0.283	1.332
CDK11B	0.373	-1.095
CDK12	0.745	-1.122
CDK13	0.462	-1.213
CDK14	0.647	-1.225
CDK16	0.0719	1.439
CDK17	0.286	-1.182
CDK18	0.566	1.173
CDK19	0.0111	-1.341
CDK2	0.812	-1.06
CDK20	0.125	1.337
CDK2AP1	0.154	2.587
CDK2AP2	0.00874	1.286
CDK3	0.737	1.092
CDK4	0.439	1.124
CDK5	0.0841	-1.874
CDK5R1	0.641	-1.168
CDK5RAP1	0.686	1.063
CDK5RAP2	0.86	1.027
CDK5RAP3	0.244	1.13
CDK7	0.462	-1.291
CDK9	0.766	-1.052
CDKAL1	0.759	1.074
CDKL1	0.29	-1.337
CDKL2	0.3	1.3
CDKN1A	0.713	1.187
CDKN1B	0.704	-1.063
CDKN1C	0.73	-1.101
CDKN2AIP	0.85	-1.04
CDKN2C	0.0494	2.011
CDKN2D	0.111	1.624
CDNF	0.469	-1.104
CDO1	0.259	-1.185
CDR2	0.761	1.051
CDR2L	0.782	-1.115
CDS1	0.175	-1.483
CDV3	0.87	1.026
CDYL	0.393	-1.177
CEACAM1	0.0096	1.27
CEBPB	0.528	1.206
CEBPG	0.565	-1.266
CEBPZ	0.146	-1.23
CECR2	0.196	1.63
CEL	0.229	1.605
CELF1	0.0583	-1.183
CELF6	0.0403	1.602
CELSR2	0.145	-1.646
CEMIP	0.0462	2.743
CEMIP2	0.775	-1.072
CENPB	0.0366	1.925
CENPC	0.133	-1.743
CENPF	0.84	-1.104
CENPJ	0.645	1.129
CENPK	0.951	1.015
CENPM	0.471	-1.391
CENPN	0.154	2.299
CENPO	0.169	1.227
CENPS	0.548	-1.231
CENPT	0.191	1.829
CENPV	0.991	1.002
CENPX	0.295	1.335
CEP104	0.648	1.12
CEP112	0.0563	-2.334
CEP120	0.529	-1.112
CEP131	0.301	1.324
CEP135	0.871	-1.051
CEP152	0.289	-1.235
CEP162	0.551	1.103
CEP164	0.00527	-2.186
CEP170	0.684	-1.048
CEP170B	0.189	1.284
CEP19	0.664	-1.106
CEP192	0.866	1.04
CEP250	0.649	1.067
CEP290	0.822	-1.041
CEP295	0.147	1.228
CEP350	0.00749	-2.001
CEP44	0.443	-1.1
CEP57	0.599	-1.108
CEP57L1	0.371	-1.122
CEP63	0.451	1.242
CEP70	0.615	1.083
CEP72	0.763	1.063
CEP76	0.00283	-2.179
CEP78	0.624	-1.118
CEP83	0.786	1.026
CEP85	0.312	1.607
CEP85L	0.308	-1.158
CEP89	0.189	-1.34
CEP95	0.93	-1.017
CEPT1	0.876	-1.025
CERK	0.601	1.094
CERS2	0.804	1.052
CERS5	0.302	-1.227
CES1	0.195	1.234
CES5A	0.965	-1.013
CETN2	0.857	-1.024
CETN3	0.01	-1.97
CETP	0.684	1.08
CFAP100	0.706	-1.241
CFAP20	0.781	1.071
CFAP298	0.433	-1.129
CFAP36	0.784	1.067
CFAP43	0.34	1.357
CFAP44	0.0457	1.376
CFAP69	0.264	-1.236
CFAP70	0.473	-1.285
CFAP97	0.366	-1.199
CFD	0.621	1.15
CFDP1	0.713	-1.046
CFH	0.93	1.013
CFHR2	0.97	-1.008
CFHR4	0.483	-1.13
CFHR5	0.756	-1.05
CFI	0.961	1.006
CFLAR	0.163	1.327
CFP	0.801	1.073
CGGBP1	0.389	1.313
CGN	0.362	1.127
CGNL1	0.601	1.066
CGRRF1	0.107	-1.767
CHAC1	0.383	-1.51
CHAC2	0.235	-1.413
CHAD	0.851	1.041
CHAF1A	0.39	1.415
CHAMP1	0.748	1.082
CHCHD1	0.698	1.085
CHCHD10	0.269	1.191
CHCHD4	0.646	-1.063
CHCHD5	0.199	1.688
CHCHD6	0.771	-1.076
CHCHD7	0.149	-1.489
CHD1	0.328	-1.104
CHD1L	0.189	-1.377
CHD2	0.866	-1.023
CHD3	0.0691	1.366
CHD4	0.66	-1.052
CHD6	0.374	-1.107
CHD7	0.412	-1.125
CHD8	0.891	1.011
CHD9	0.37	-1.086
CHDH	0.965	-1.005
CHEK1	0.234	1.586
CHEK2	0.656	1.105
CHERP	0.182	-1.543
CHFR	0.906	1.013
CHI3L1	0.243	5.442
CHID1	0.612	-1.048
CHIT1	0.782	1.167
CHKA	0.543	1.195
CHKB	0.232	-1.24
CHM	0.0861	-1.324
CHMP1A	0.549	1.125
CHMP2A	0.109	1.17
CHMP2B	0.421	-1.142
CHMP3	0.0274	-1.502
CHMP4A	0.292	1.219
CHMP4B	0.912	1.018
CHMP4C	0.159	-1.359
CHMP5	0.615	-1.06
CHMP6	0.633	1.173
CHMP7	0.0469	-2.97
CHN1	0.334	1.468
CHORDC1	0.332	-1.591
CHP1	0.184	1.397
CHPF	0.0611	1.357
CHPF2	0.992	-1.002
CHPT1	0.672	-1.092
CHRAC1	0.976	-1.005
CHRD	0.103	1.361
CHRDL1	0.313	-2.931
CHRNA2	0.685	-1.245
CHRNB1	0.73	-1.1
Chsa-A	0.492	1.476
Chsa-A	0.221	-2.329
CHST10	0.389	-1.536
CHST15	0.899	1.021
CHSY1	0.216	-1.165
CHTF18	0.782	-1.088
CHTOP	0.849	1.019
CHUK	0.25	-1.085
CHURC1	0.52	-1.067
CIAO1	0.0366	1.798
CIAPIN1	0.155	1.404
CIART	0.924	1.027
CIB1	0.405	-1.228
CIC	0.51	1.094
CIDEA	0.5	-2.032
CIDEB	0.484	1.14
CIDEC	0.486	1.42
CIITA	0.0398	2.37
CILP	0.341	1.295
CINP	0.683	1.06
CIR1	0.309	-1.432
CIRBP	0.0301	-1.338
CISD1	0.405	1.444
CISD2	0.674	-1.057
CISD3	0.0535	1.201
CISH	0.0815	-2.456
CIT	0.167	2.598
CITED2	0.883	1.061
CIZ1	0.956	1.008
CKAP2	0.277	1.792
CKAP2L	0.899	-1.045
CKAP4	0.925	-1.024
CKAP5	0.779	-1.055
CKMT2	0.644	-1.203
CLASP1	0.932	-1.017
CLASP2	0.114	-1.141
CLASRP	0.629	-1.097
CLBA1	0.868	-1.04
CLCN2	0.101	1.608
CLCN3	0.364	-1.071
CLCN4	0.433	-1.183
CLCN5	0.51	-1.148
CLCN6	0.5	1.126
CLCN7	0.0939	1.302
CLDN1	0.875	1.031
CLDN10	0.793	-1.123
CLDN11	0.634	-1.234
CLDN14	0.531	1.255
CLDN15	0.57	-1.177
CLDN16	0.522	1.298
CLDN2	0.418	-1.167
CLDN3	0.742	-1.106
CLDN7	0.102	1.798
CLDND1	0.728	-1.058
CLEC11A	0.332	1.365
CLEC12A	0.876	1.046
CLEC14A	0.393	1.35
CLEC16A	0.904	1.021
CLEC1A	0.462	1.183
CLEC2B	0.579	-1.247
CLEC2D	0.589	1.213
CLEC3B	0.0324	2.148
CLEC4A	0.22	1.346
CLEC4G	0.206	1.435
CLEC9A	0.745	-1.139
CLGN	0.905	1.055
CLHC1	0.0722	1.893
CLIC1	0.252	1.238
CLIC2	0.618	1.137
CLIC4	0.261	1.414
CLINT1	0.664	-1.048
CLIP1	0.00106	-1.359
CLIP2	0.434	1.354
CLIP3	0.241	-1.473
CLIP4	0.279	1.178
CLK1	0.942	1.013
CLK2	0.19	1.197
CLK3	0.513	-1.079
CLK4	0.92	-1.019
CLMN	0.507	1.151
CLN3	0.32	-1.13
CLN5	0.868	-1.021
CLN6	0.782	1.063
CLNS1A	0.636	-1.115
CLP1	0.54	-1.378
CLPB	0.0596	1.263
CLPP	0.496	-1.137
CLPTM1	0.299	1.176
CLPTM1L	0.979	1.002
CLPX	0.577	-1.125
CLSTN1	0.647	1.096
CLSTN3	0.705	1.061
CLTA	0.737	-1.041
CLTB	0.331	1.231
CLTC	0.322	-1.241
CLTCL1	0.85	1.057
CLTRN	0.304	-1.433
CLU	0.117	1.197
CLUH	0.625	1.072
CLYBL	0.508	-1.326
CMAS	0.0948	-1.185
CMBL	0.221	-1.346
CMC2	0.247	1.332
CMC4	0.559	-1.237
CMPK1	0.6	-1.063
CMSS1	0.664	-1.125
CMTM8	0.106	-1.233
CMTR1	0.234	-1.52
CMTR2	0.0114	2.307
CMYA5	0.41	1.253
CNBD2	0.786	1.134
CNBP	0.115	1.28
CNDP1	0.00574	-1.7
CNDP2	0.695	-1.046
CNEP1R1	0.758	1.07
CNIH1	0.668	-1.081
CNIH3	0.944	-1.038
CNIH4	0.854	1.056
CNKSR3	0.181	1.257
CNN1	0.29	-2.394
CNN3	0.597	-1.097
CNNM2	0.474	1.311
CNOT1	0.196	-1.091
CNOT10	0.912	1.019
CNOT11	0.909	1.047
CNOT2	0.269	-1.086
CNOT3	0.477	1.137
CNOT4	0.854	-1.026
CNOT6	0.963	-1.007
CNOT7	0.788	1.085
CNOT8	0.418	-1.107
CNOT9	0.935	1.006
CNPPD1	0.258	1.341
CNPY2	0.424	-1.095
CNPY3	0.989	-1.002
CNPY4	0.944	1.016
CNRIP1	0.409	-1.258
CNST	0.76	1.053
CNTFR	0.467	-1.296
CNTLN	0.851	1.032
CNTN2	0.575	-1.232
CNTN4	0.527	-1.267
CNTNAP1	0.94	1.021
CNTNAP4	0.331	-1.36
CNTRL	0.57	-1.125
CNTROB	0.6	-1.073
COA1	0.588	1.071
COA4	0.707	-1.052
COA7	0.562	-1.192
COASY	0.797	1.041
COBL	0.142	1.419
COBLL1	0.166	-1.199
COG1	0.964	1.007
COG2	0.224	1.197
COG3	0.816	1.029
COG4	0.902	-1.031
COG5	0.852	-1.068
COG6	0.952	1.022
COG7	0.879	-1.034
COG8	0.541	-1.163
COL15A1	0.899	1.059
COL18A1	0.581	1.229
COL1A1	0.728	1.149
COL1A2	0.575	-1.204
COL27A1	0.596	-1.117
COL3A1	0.79	-1.119
COL4A1	0.548	-1.202
COL4A2	0.524	1.124
COL4A3	0.766	-1.103
COL4A4	0.603	-1.315
COL4A5	0.637	1.183
COL5A1	0.244	1.478
COL5A2	0.366	-1.269
COL5A3	0.151	-1.78
COL6A1	0.747	1.061
COL6A2	0.844	1.059
COL6A3	0.988	1.005
COL7A1	0.699	-1.147
COL8A1	0.397	-1.486
COL9A1	0.066	-2.28
COL9A2	0.84	1.074
COL9A3	0.907	1.068
COLCA2	0.518	1.355
COLEC10	0.342	1.342
COLEC11	0.967	-1.01
COLEC12	0.779	1.134
COLGALT1	0.168	1.22
COMMD1	0.253	-1.404
COMMD2	0.284	1.215
COMMD4	0.708	1.033
COMMD6	0.618	-1.155
COMMD7	0.799	-1.033
COMMD9	0.581	1.036
COMT	0.42	-1.245
COMTD1	0.15	2.038
COP1	0.426	1.243
COPA	0.491	1.077
COPB1	0.631	1.119
COPB2	0.273	1.415
COPE	0.0994	1.215
COPG1	0.362	1.218
COPG2	0.0184	-1.329
COPRS	0.459	-1.096
COPS2	0.089	-1.227
COPS3	0.121	-1.561
COPS4	0.831	1.057
COPS5	0.704	-1.031
COPS6	0.69	-1.064
COPS7A	0.531	1.055
COPS8	0.557	-1.132
COPZ2	0.337	1.389
COQ10A	0.0853	-2.326
COQ10B	1	1
COQ2	0.0112	2.613
COQ3	0.548	1.141
COQ4	0.177	1.395
COQ5	0.357	1.11
COQ6	0.575	1.104
COQ7	0.503	-1.182
COQ8A	0.37	-1.146
COQ8B	0.147	1.406
COQ9	0.0796	1.456
CORIN	0.734	-1.109
CORO1A	0.327	1.166
CORO1B	0.409	1.124
CORO1C	0.532	1.058
CORO2B	0.367	1.229
CORO7	0.654	-1.093
COX1		1
COX10	0.365	1.203
COX11	0.115	1.708
COX14	0.0237	-2.724
COX16	0.942	-1.01
COX17	0.966	-1.006
COX18	0.208	-1.178
COX19	0.54	1.176
COX2		1
COX20	0.43	-1.16
COX3	0.545	-1.052
COX4I1	0.643	-1.062
COX5A	0.689	1.076
COX5B	0.178	1.158
Cox6a1	0.831	1.03
COX7A1	0.145	1.226
COX7A2	0.17	1.273
COX7A2L	0.466	-1.12
CP	0.679	1.125
CPB2	0.791	-1.036
CPE	0.00089	-2.237
CPEB1	0.0471	-1.743
CPED1	0.951	1.008
CPLANE1	0.281	1.159
CPLANE2	0.581	-1.154
CPM	0.415	1.536
CPN1	0.802	1.071
CPN2	0.71	1.119
CPNE1	0.173	-1.229
CPNE2	0.267	1.144
CPNE3	0.451	-1.075
CPNE8	0.858	-1.029
CPOX	0.876	-1.035
CPPED1	0.0194	-1.367
CPQ	0.233	-1.21
CPS1	0.747	1.122
CPSF1	0.915	1.016
CPSF2	0.616	1.056
CPSF3	0.236	-1.159
CPSF4	0.173	-1.231
CPSF6	0.111	1.677
CPSF7	0.768	1.045
CPT1A	0.295	1.546
CPT1B	0.442	1.201
CPT2	0.152	1.389
CPVL	0.882	-1.059
CPXM1	0.21	2.186
CPXM2	0.42	-1.305
CRACR2B	0.741	-1.114
CRAMP1	0.439	1.241
CRAT	0.64	1.069
CRB3	0.714	-1.155
CRBN	0.493	-1.134
CRCP	0.305	-1.165
CREB3	0.524	1.094
CREB3L3	0.0341	1.781
CREB3L4	0.701	-1.059
CREBBP	0.073	-1.159
CREBRF	0.237	-1.618
CREG1	0.777	-1.069
CRELD1	0.108	1.33
CRELD2	0.104	1.852
CREM	0.94	1.015
CRHBP	0.336	-1.53
CRIP1	0.796	-1.061
CRIP2	0.111	-1.29
CRIP3	0.197	1.562
CRISPLD2	0.496	-1.202
CRK	0.135	-1.174
CRKL	0.778	-1.05
CRLS1	0.532	-1.037
CRNKL1	0.24	-1.159
CROCC	0.0479	1.995
CROT	0.426	1.248
CRP	0.845	-1.102
CRTAP	0.496	-1.29
CRTC1	0.727	-1.139
[truncated: 8,689 more rows]
