# Supplementary material for: Integrated omics analysis reveals sirtuin signaling is central to hepatic response to a high fructose diet
Source: BMC Genomics. 2021 Dec 3;22:870. doi: 10.1186/s12864-021-08166-0 (PMC8641221; doi:10.1186/s12864-021-08166-0)
Supplement: Supplementary file 9 — Additional file 9. Common Genes and Proteins: List of common genes and proteins from Venney merge for all genes and proteins passing quality filters and for all differentially expressed genes and proteins. [file 12864_2021_8166_MOESM9_ESM.xlsx]

## Sheet: Sheet1
All expressed genes and proteins							Differentially expressed genes and proteins
253 common elements in "Genes Down" and "Proteins Up":	326 common elements in "Genes Up" and "Proteins Down":	4781 elements included exclusively in "Genes Down":	4717 elements included exclusively in "Genes Up":	30 elements included exclusively in "Proteins Up":	50 elements included exclusively in "Proteins Down":		197 elements included exclusively in "Genes Up":	199 elements included exclusively in "Genes Down":	55 elements included exclusively in "Proteins Up":	67 elements included exclusively in "Proteins Down":	1 common element in "Genes Down" and "Proteins Up":	1 common element in "Genes Up" and "Proteins Down":	2 common elements in "Genes Down" and "Proteins Down":	0 common elements in "Genes Up" and "Proteins Up":
HSPA1A	ATP2A2	GLRB	2021-09-02	MARS1	CYP2A23		GINM1	MCAM	EXOC2	AACS	CUL1	LMAN2	SLCO1B1
ALDH1A3	C1QBP	MUC5B	2021-09-10	MACROH2A1	EIF3J		LRPAP1	CPE	HMGCS1	NDUFB11			HTATIP2
KRT19	CYB5R1	MMRN1	ABHD14A	HACD3	ENSCSAG00000016578		TCN2	CEP76	ITGB2	NDUFB8
GSN	DAD1	CAPSL	ACTL6A	VCL	PITPNB		PUF60	DUSP10	EML4	ATG3
FASN	ELAVL1	CDHR1	ADCK5	ACTA1	PA2G4		KIFC3	BRWD3	NME1	NMT1
DDX3X	ENSCSAG00000006256	ANXA8L1	ADGRF5	LARS1	ENSCSAG00000007373		STOML1	ENSCSAG00000010613	ENSCSAG00000001830	HSD17B14
ENSCSAG00000009309	LOC103237808	PDE6C	ADGRL1	ENSCSAG00000006491	MAGT1		LIG3	MED30	GSN	CD9
LSS	MGST2	upk3b	ADPRM	CYP2A28	MSH5		ENSCSAG00000018433	ARHGEF28	PYGM	CD209
GPAM	MGST3	ENSCSAG00000019631	AMOT	CYP2A24	APOA1BP		NUCB2	PSAT1	TCEB1	TNC
PYGM	RPL14	ITLN1	APOBEC3D	TARS1	PRXL2A		IGFLR1	MET	RUVBL2	PEX11B
GSR	RPL30	LGALS2	APPL2	HNRNPUL2	CYP3A7		MAGED1	NADK2	PPIL3	MSMO1
PGM2	SLC10A1	CYP1A1	APTX	VARS1	RPSA		ZNF671	CLIP1	TIMM8A	TAP1
ROCK2	SLC22A1	KCNQ5	ARFGAP1	CARKD	LOC103239827		ALG12	ERBB3	VASP	DNAH17
UBE2M	SLC25A10	ALOX15	ARGLU1	LOC103219323	MTARC2		NMRK2	ENSCSAG00000013783	UBE2M	ZADH2
MCCC2	TMEM254	KLHL30	ARHGAP1	AARS1	H1-0		FOXM1	ENSCSAG00000019299	CUTA	PITPNB
DCN	EIF3B	WIF1	ARMH3	C4B	RAP1B		ENSCSAG00000019637	INAVA	HMGB2	HNMT
ENSCSAG00000004718	GALK1	DNAJB1	ARRDC2	EIF3C	SCO1		UQCRQ	IFT81	SEC24B	TRA2B
PRTFDC1	HSD17B2	FLNC	ARSB	ENSCSAG00000013747	DARS1		FKBP15	TEX14	PHPT1	MRPS24
RDX	MAOB	AGR2	ASH1L	MMUT	LOC103231490		CEACAM1	ADGRL2	GLRX3	SDC1
HNRNPK	PEX11B	ENSCSAG00000004600	ATP5MC1	ATP6V1E1	RPL9		CDK2AP2	ENSCSAG00000016518	EFHD2	TMEM254
OGN	PHGDH	HSD17B7	ATP6AP2	IARS1	ENSCSAG00000009444		NCAPD3	CEP164	PDCD6	ELMOD2
AIMP2	RAC1	SCGB3A1	ATXN2L	ENSCSAG00000006832	NSF		GPR137	RRP15	MDP1	PTRH2
ERAP1	RPL10A	SERPINE1	BBS4	C2	CFL2		PYM1	FAM69B	ARPC5	LLGL2
PFAS	RPS24	ANO5	BCL6	EPRS1	CYP4F3		ESRRA	CEP350	PSAP	GGCT
SUCLG2	STT3A	LOC103242459	BORA	RARS1	PGAM4		PKP4	CETN3	SNX1	ENSCSAG00000016578
TTPA	STT3B	MS4A8	C6orf136	CARS1	ENSCSAG00000013590		AP1M1	IPO7	KPNA1	NANS
ALDH1L1	SYVN1	ATF3	CD3EAP	COX6A1	RPS4X		C14orf93	HNRNPH2	PMM2	ALG5
CAND1	TMED10	ENSCSAG00000013783	CFI	COTL1	LOC103226932		TMEM218	MAATS1	OSTF1	EIF3J
EZR	AGXT2	ENSCSAG00000013827	CHD8	NADH5	ENSCSAG00000008269		NFRKB	CNDP1	PSMD10	DHRS7B
NADK2	ALPK3	MUC1	CHFR	TCEB1	RAB5A		PPP1R14B	TBCE	EIF2B3	CYP2A23
VIM	ARHGDIA	ENSCSAG00000019299	CIZ1		STOM		ZNF549	DNM1L	SRSF4	AUH
IDI1	BTF3	INAVA	CLK1		LOC103233020		FGFRL1	SIPA1L1	HNRNPH3	LOC103226177
ENSCSAG00000007442	CAPZB	DES	CNOT9		ENSCSAG00000005197		KDR	MCCC2	GALK2	RPS11
GPHN	DDB1	FAM107A	COG1		ENSCSAG00000004005		TRABD	SLC6A16	FGGY	MTCH1
HSP90AA1	DPP4	IFT81	CPED1		ENSCSAG00000009264		MRPL53	VIRMA	SUOX	RAC1
ANXA2	ENSCSAG00000005170	RIC1	CRY1		CYP2C19		NOS1AP	ICK	CHMP6	MLEC
GSTA1	HAAO	SLCO1A2	CYBB		RPS3A		BID	TNRC6C	LTN1	H3F3B
IGKC	HACL1	SPP1	CYP51A1		H1-2		PNPLA2	ARHGEF37	THNSL1	RPL27
MAT2A	LLGL2	HPGD	CYSLTR2		H2BC5		PALMD	TTC23	NBAS	NAGA
TXNRD2	PSMC5	LOC103222280	DCAF10		COPZ1		ABCD3	PHLDB2	TXNRD2	MSH5
GCLC	RPL28	LOC103247794	DCTN2		SPTB		HCFC1R1	RMC1	C2	RPL27A
PSMD1	RPL36A	GPIHBP1	DHPS		QARS1		BMPER	CDK19	VPS35	RPS24
STAT1	RPL8	MRVI1	DHX37		H1-10		PLEKHJ1	PIGF	PAPSS2	RDH16
BLMH	RPS20	TEX14	DPEP2		ENSCSAG00000002311		POC1A	SKI	ACTN1	METTL7B
ENTPD5	TPM1	ACTN2	DSG2		CYP2D6		BAX	BAZ2B	APOA1	BBOX1
HSPD1	TRA2B	C15orf48	EIF2B2		CYP2D8		ABCB8	DAAM1	FAHD1	HSD17B11
MYO1D	CYP4F11	IGLV1-36	EIF3K		H2AJ		ARHGEF5	NFX1	USP5	ITPA
NUDT16	CYTB	KLHL6	ELF2		SLC35D1		GRAP2	PAK1IP1	COTL1	HOGA1
ALDH1A1	DLD	SEMA3G	EMC2		YWHAZ		ITGAX	SORD	NADH5	PA2G4
EML4	EBP	ACTA2	ENSCSAG00000000791		ATP5MC2		ENSCSAG00000007678	WDR1	UBA1	CTSZ
IQGAP2	FAU	ACTG2	ENSCSAG00000003869				ARHGEF39	BLMH	SEC24C	RAB2A
PSMD7	MYBBP1A	CCDC80	ENSCSAG00000005312				TBC1D16	SDE2	FASN	APCS
MAT2B	NDUFB8	ENSCSAG00000013780	ENSCSAG00000013661				ENSCSAG00000015963	ALDH1A1	AHSG	LOC103231490
PCCA	NDUFS8	NPTX2	ENSCSAG00000014490				LRRC24	SEPSECS	CEPT1	RAP1B
PCMT1	PON3	RAPH1	ENSCSAG00000014701				CMTR2	SLMAP	KIF5B	MTARC2
ACSM2B	PRDX6	RF00004	ENSCSAG00000016091				P4HA2	ENSCSAG00000005904		SLC25A3
ACTN1	QDPR	RF00015	ENSCSAG00000016147				COQ2	UEVLD		STT3B
COMT	RPL15	TXNRD3	ENSCSAG00000019141				FABP1	DNTTIP1		BCAP31
ENSCSAG00000009319	RPS13	ADGRL2	ERAL1				SCG3	LGALS2		SLC25A15
GOT2	UTRN	CHMP7	ESRP2				MELTF	RIC1		SLC25A11
HSD17B13	ACAT1	CHRDL1	ETNPPL				TUBA8	TMED6		TM7SF2
PKLR	BBOX1	ENSCSAG00000013795	EXOC3				KIFC1	2021-09-05		MGST2
CAT	CTH	ENSCSAG00000013868	EXOC3L2				CCDC141	COX14		LOC103241403
CLTC	DHRS1	MCAM	FAM118A				F2	PLEKHG6		RPL26
CPNE1	DHRS7B	SEMA3C	FAM217A				MEGF8	ADH4		PSMB7
CYP2E1	EEF1G	TMED6	FARP2				SIRT2	ATG7		ENSCSAG00000012297
PCYOX1	ENSCSAG00000008036	2021-09-05	FBXL19				DAPK1	KIAA1211L		CBR4
PMM2	ENSCSAG00000017825	ASPA	FER1L5				TAZ	ENSCSAG00000015288
ABAT	GCDH	EDN3	FRK				TMEM42	DDX3X
CUL1	GLYAT	ENSCSAG00000011183	FURIN				ATP6V0B	DYNC1LI2
FGGY	HPRT1	ENSCSAG00000015314	GALNT7				IQSEC1	L3MBTL4
GALK2	LOC103218934	FKBP3	GAPVD1				LOC103246456	BCOR
PRDX3	LOC103235585	LAMA4	GMPR2				PPM1F	STARD5
ATL3	LOC103248222	PLA2G1B	GRB10				EHHADH	EPB41L5
COL1A2	MRPS24	PLEKHS1	GSTCD				SWI5	LOC103215330
GPI	RPS6	AP3S1	GTF2A1				TMEM94	ZDHHC2
MAT1A	SEC13	ASNS	GULP1				LYRM1	SMIM4
PYGL	TLN2	COX14	HCCS				B4GALT7	TAGLN
IQGAP1	CBR4	ENSCSAG00000016518	HELQ				INO80B	HNRNPDL
KTN1	CD209	HSPH1	HIRIP3				PPIP5K1	KIAA1143
OAS3	CLTCL1	ND3	ID1				FAM234A	AKR1D1
SEC24B	ENSCSAG00000018658	NR4A3	IGDCC3				DCPS	SGPP1
ACTN4	FAM162A	PTGIS	IK				STYXL1	ZNF451
DHX9	GSTO1	RHOB	IKBKB				PAFAH1B3	BCKDHB
ENSCSAG00000001830	GYS2	SVEP1	INTS12				TSR3	DCP1B
ENSCSAG00000019405	HNRNPC	SYCP2	IREB2				LOC103221234	CTDSPL
PPP2R1A	LOC103243276	TNNT1	IRF3				C1orf109	IL15
UGT2B4	PBLD	TRIM16	KANSL1L				DEFB1	TFPI
ACOX2	PIPOX	CCR7	KCNJ15				CALR	LRP2BP
CSTB	RAB1B	CRYBG3	KDELR1				ACOT4	CPPED1
DPYSL2	RPS5	ECM2	KDM2A				ENSCSAG00000014048	WDR70
EFHD2	TUFM	EGR1	KIAA0895				LOC103220662	COPG2
PDCD6IP	CLUH	ENSCSAG00000013835	LILRB5				LYPLA2	PCSK6
ARF6	EIF4A2	ENSCSAG00000013859	LIMD2				HSDL2	RAPGEF6
ENSCSAG00000019136	EIF5A	HLA-DOB	LMO7				HACD1	ZFYVE27
FN1	GIMAP4	SLC3A1	LOC103242136				ENSCSAG00000002616	IQGAP2
ITGB2	LOC103220182	SMOC2	LPIN2				ATP2A1	MACO1
LMNA	MAN2A1	SPC25	LRRC8D				USP35	PSMD7
MYO18A	MYO1C	TENM3	LSM7				STX3	AZGP1
NDUFA5	PRDX4	VNN2	MAN2B2				MXD4	RGN
NDUFB4	RPS23	ANXA13	MATN2				SPATA18	HEATR1
PGM1	ACSL1	CAMTA1	MDC1				TRIM28	ZNF251
STAB1	AHCY	MYCBPAP	MFSD12				LAMTOR4	PDE6C
VAPA	COPA	C8orf33	MICAL1				MAPKAPK2	KLHL30
AP2B1	GNB2	GOLGA6B	MPG				USP4	MS4A8
CTSC	IMMT	ID4	MRPS22				ICE1	FAM107A
HSPA4	LAMP1	PLLP	MRPS9				LPAR6	MRVI1
ITIH2	LOC103226991	SOCS2	MS4A14				ENTR1	ASPA
LOC103228897	LOC103240161	TSPAN8	MUT				LOC103224346	SLC7A10
NMRK1	RPL18A	CISH	NEIL1				MMD	RAP1GAP
PSMA2	RPS11	ENSCSAG00000008409	NOP10				PPFIBP2	CUX1
SACM1L	SLC25A3	ENSCSAG00000009018	NR4A2				NOL8	SLC7A9
SLC22A7	UBR4	ENSCSAG00000015379	NSMF				FOXRED1	ENSCSAG00000008156
TUBA4A	ZADH2	GJA1	PACS1				ZNF2	ADAMTS1
XPO1	AACS	HIST1H1C	PDCL				POLR3H	GCFC2
ASPH	ABCC6	MAP1B	PEX7				LCAT	KLHL20
CYB5A	C9	SLC1A7	PFN2				MST1	C1orf131
FH	DDC	TRIB1	PHF23				POLD2	CAAP1
GSTM4	DECR2	ZNF425	PHF5A				HMBS	ARL2
KPNA1	EEF1D	ADH7	PIAS2				IFT52	FAM129A
NDUFV2	ERLIN2	CNN1	PIGN				HMGCS2	GNAI1
PPIF	GOT1	DDX31	PIGS				UBE2S	SCML2
AK3	PPL	MALL	POLG				SORT1	ZFAND5
BGN	RPS16	PAIP2B	POLR2F				PDK4	HS3ST3B1
CTNNB1	SEC61B	SNX13	POMGNT2				SLCO2B1	WDR19
EPHX2	TECR	AIF1L	PPIP5K2				WDR83	SLC27A5
GBE1	TRAM1	CA4	PPOX				DENND1C	CHMP3
GSTA2	ACADM	CEP112	PPP1R14A				CADPS2	DENND6A
HMGB2	ACTR3	COQ10A	PQLC2				CREB3L3	FASTKD2
NSDHL	ASGR1	FOS	PRKAG2				HSD17B1	LOC103231340
OCIAD1	ATP1A1	GSTA4	PRR13				MAP7D2	RUFY3
PCCB	ATP5F1C	RF00020	PRR3				GZMA	SRFBP1
RPS14	CCT7	SLC7A10	PSMG4				SPRTN	UBL3
SERPINA1	ETFA	SPTLC3	PTP4A3				ENTPD8	BMPR1A
TXNL1	HNRNPA2B1	ST6GALNAC2	PTPRD				SDF2L1	FBXW11
UBA6	LOC103237200	TSPYL1	RAB32				TNFRSF11B	NSL1
UGDH	PHB	ZNF662	RAB33B				PIEZO2	HNRNPLL
USP9X	RCC1	CCL19	REEP4				CD5	CIRBP
ALDH1B1	RPLP0	COL9A1	REPIN1				CLEC3B	TBL3
ALDH6A1	SLC27A2	ENSCSAG00000008475	RHOG				OCIAD2	DYNC2LI1
APOB	SPRYD4	FOXO1	RIN3				DLST	TMA16
DCTN1	TPM3	FRRS1	RITA1				LRRC66	GFM1
DMGDH	VDAC3	GDF15	RNF167				ENSCSAG00000002734	THUMPD1
ECHDC2	AASS	KCNMB1	RTF2				SLBP	C1GALT1
ENPP1	ATP5F1E	MCM10	RUBCN				CAPNS1	RNF8
EXOC2	ERP29	NAA50	S100A16				ENSCSAG00000007922	LMBR1
LOC103218110	FDX1	NFAT5	SAE1				RPN1	RSU1
LOC103235590	LOC103245600	OAT	SCX				HJV	ORC2
LTA4H	RAB5C	PTGDS	SIL1				PDZK1	SLC25A32
NCL	RACK1	RAP1GAP	SKIV2L				NBEAL2	CDC123
SAR1B	RPS3	SLC10A5	SLC38A7				ENSCSAG00000016572	KCNQ5
TKFC	SDC1	SPACA9	SMC3				PDIA6	LOC103242459
CHPT1	ARF5	ANK3	SMG9				CBX4	MUC1
GNAI2	ARHGDIB	ARNTL2	SNRPA				IFT43	SEMA3G
UBA7	CORO1B	BAG3	SNRPF				GIMAP6	TXNRD3
FKBP2	GNMT	C1QTNF9	SNX14				NIF3L1	ENSCSAG00000013868
FNDC3A	LRP1	CPE	SP100				B4GALT3	SVEP1
HRG	NDUFA9	DEPP1	STARD7				SLC25A20	TRIM16
MIF	PSMA6	GIMAP2	STK11IP				ABCC5	ZNF425
MSRA	SLC25A18	GSTM3	STX7				GALNT2	DDX31
MTHFD1	TTC36	KLF10	SUGP1				POLD1	TCEAL1
PCK1	UPF1	MOSPD1	SUPT20H				CTSS	CCPG1
PPP4R3A	ALAD	OMD	TAF13				CD99	ADAMTS2
PSMA5	ATP5MPL	PDZK1IP1	TBC1D14				TBC1D25	CAV1
RAB11B	ATP6V1B2	PLEKHG6	TCEAL8				XKR8	GRIK5
SERPINA3	BCO2	RF00100	TDRD3				ZNF607	ZXDC
SNX3	CGN	RF00567	TMEM117				CYTH4	MTFR1
YIPF5	DNAH17	SLAMF1	TNNC1				ENSCSAG00000005499	ENSCSAG00000017577
AADAC	HM13	SLIT3	tomm6				SLC25A4	RABL3
ACO1	MDH2	SPEG	TPX2				RGS7	DOCK9
ATP5H	NAGA	UBN2	TRAPPC10				ZBTB49	NAA40
CCT5	NIPSNAP1	CCDC92	TRIM22				PLXNB1	RP2
CMPK1	PGD	CEP164	TRMT1L				CELF6	ZNF615
COX4I1	PRKCSH	CEP76	TTLL4				TCAF2	CCDC127
DIAPH1	TAP1	DUSP10	TXNDC15				LOC103246791	AKAP7
DNPEP	TST	ENSCSAG00000005305	U2AF1L5				CDC20	ENSCSAG00000003695
EIF3M	UQCRFS1	EPB41L2	UBE2Q1				CIAO1	TMEM18
FSCN1	ABCB11	JUN	UCK1				CCHCR1	ATP6V0A2
GSTP1	ACAD8	LDLR	VPS45				RCCD1	SLPI
HACD2	CDC37	NCOA5	WDR33				CENPB	TWSG1
HSP90AB1	GATM	PMP22	WIPF1				LRRC31	NEK3
HSPA9	HOGA1	SLC10A4	WWC3				AKIRIN2	TTPA
KRT18	NDUFA4	ATG7	YARS				DAGLB	TMEM62
LOC103226189	NDUFB10	BHLHE40	ZBTB11				LOC103222274	MICU2
LOC103235588	RBP5	CUX2	ZBTB48				HKR1	NUDT21
LRPPRC	UQCR10	ENSCSAG00000004846	ZMIZ1				PRR11	ADGRA3
MYL12B	ADK	FGF1	ZMYM3				TACC3	ELP6
PSMB2	ADSL	ITPKC	ZNF268				PLIN5	RB1
PSMC1	C6	KIAA1211L	ZNF33A				CIITA	RNF13
SEC24A	CRYM	PRKD3	ZNF574				SMAGP	CDC42SE2
SLC25A13	CST3	RBM43	ZNF592				MCM5	ESD
TMEM189-UBE2V1	ENSCSAG00000019637	RERGL	ZNF667				CTDSP2	SPTLC1
TMEM256	RPL23A	RTN4RL1	2021-03-06				ARHGAP22	SNU13
ACSM1	RPS15	SLC1A2	ABHD3				ZNF658	GOT2
AGL	RPS2	WASL	ACOT8				P2RX6	PMEL
CSE1L	ASPDH	ZNF431	ACTR10				TFR2	AARS
ENSCSAG00000013205	HADH	ATP8A2	ADCY10				ADPRH	PAFAH1B1
FLNB	LOC103222442	BRWD3	AFG1L					ACTN2
HINT1	LOC103237237	ENSCSAG00000010613	AKAP1					C15orf48
KIF5B	PRODH2	ENSCSAG00000015288	ALG6
KPNB1	SUCLG1	ENSCSAG00000016502	ANGEL1
LAP3	CTSD	JUND	ANGPTL6
LCP1	DDOST	MED31	ANKRD16
LOC103223040	DPM3	PARD3B	ANKS3
LOC103241700	LETM1	PHC3	APOBEC3G
MCCC1	PFKL	RRP15	ARHGAP15
MYL6B	PSME1	RSPO2	ARHGAP4
PON2	SC5D	SCARA5	ASGR2
PPIL3	SEC61A1	SYNE4	ATP13A2
PRKDC	TMED9	SYNM	ATP9B
AKR1A1	CLPTM1	UNC93A	BLOC1S2
ALDH8A1	DHCR7	ZNF618	C9orf152
AMPD2	GK	ASIC1	CAB39
CNDP2	HSD17B10	CCDC173	CAPN15
CTNNA1	MLEC	CIDEA	CAPZA2
HMSD	MPC2	DYNC1LI2	CATSPERE
LGMN	PLEC	ENSCSAG00000013923	CBFB
LTN1	SRPRA	FAM69B	CCL16
OSTF1	SSR1	HMGCR	CD14
PLS1	TM7SF2	KITLG	CD82
SEC31A	ACOX1	LOC103242499	CENPK
SF3B1	AK2	LRRC17	CHMP4B
CCT2	HSD17B4	MLF1	CHST15
CTSA	THOP1	MPHOSPH8	CHTOP
DERL1	UQCRQ	PRKG1	CLEC16A
DPM1	ASL	RBMS3	CNOT10
ENSCSAG00000002626	CISD3	SLC2A8	CNPY4
ENSCSAG00000003709	AOC1	SREK1IP1	CNTNAP1
GLUD1	ENSCSAG00000002022	ZC2HC1A	COG6
PAFAH1B2	ENSCSAG00000005035	ARHGAP28	CPSF1
PRPF8	HADHB	CEP350	CREM
UBA1	HSD17B12	FOSL2	CTC1
ARCN1	KRT7	IGSF10	CTNNBL1
CCT6A	LHPP	INPP5K	DDX24
CEPT1	LOC103216492	L3MBTL4	DDX56
HAO1	LOC103237814	LRCH2	DEF8
HIP1R	UQCRC2	MED30	DHDDS
MMAB	D2HGDH	MYC	DHX29
NMRAL1	HSD17B8	SLC12A2	DLG5
PSMD2	LOC103229306	TAAR4	DMRTA1
TIMM8A	MPST	TTC28	DNAJB9
ALDH2	CES1	ZCCHC2	DRAM1
BHMT	BDH1	ZGLP1	DYNLT1
CYP2B6	CLIC1	ARHGEF28	EDEM2
EEF2	ECHDC3	BCOR	EDN1
GANAB	LOC103236164	C5AR1	EED
IDH2	NDUFS7	CACNA1D	ELMO2
NME1	VKORC1	CETN3	EMC6
PCBP1	MYH14	CUX1	ENSCSAG00000007502
PREP	NDRG2	DACT1	ENSCSAG00000011770
SLC38A3	OPLAH	ENSCSAG00000015105	ENSCSAG00000012472
TM9SF2	ALG5	IHH	ENSCSAG00000013451
TXNDC5	DBT	LOC103216203	ENSCSAG00000015858
	ENSCSAG00000016123	MAPKAPK5	ENSCSAG00000018783
	LOC103224307	PIGM	ENSCSAG00000019246
	CTSZ	PLCB4	ERCC6
	LPCAT3	PLCH1	ESAM
	XDH	SLC13A1	FAM102B
	ACAD9	TRNT1	FAM198B
	MRPS34	AFP	FAM20B
	PRDX2	ATF7	FAM49A
	SLC37A4	EGR2	FBXW9
	ETFDH	ENSCSAG00000005586	GDAP1
	GSTZ1	FEM1B	GFER
	PXMP2	GRAMD1B	GLMP
	STARD10	IPO7	GON4L
	BSG	MAML3	GTF3A
	ILVBL	MS4A7	GUF1
	VAT1	MST1R	GUSB
	CDC42	PRDM1	HECTD3
	GPT	RAB15	HEYL
	ACADVL	TCEAL1	IBTK
	GGCX	ZNF564	IDH3B
	HDHD3	ALPK2	IFNGR1
	DDX17	C15orf59	IMPDH1
	ENSCSAG00000013649	C2orf40	INHBA
	ENSCSAG00000014739	CDK5	INO80C
	LDHB	CYR61	ITFG2
	LOC103230436	ENOX1	JRKL
	RAD23B	ENSCSAG00000009189	KDM6B
	STAT3	HRASLS2	KLHL21
	CACYBP	IGLV3-10	KMT5A
	ETFB	KLF4	L3MBTL3
	LOC103246456	NOVA1	LETMD1
	SDSL	PTGES	LHX2
	SLC25A15	RF00001	LIG4
	DYNC1H1	SELL	LOC103216955
	GLOD4	SEMA3B	LOC103243282
	NAT2	SLC7A9	LOC103247367
	RPL29	SSC5D	MAGI1
	ACAA2	TFF3	MAIP1
	LOC103247496	THRSP	MALSU1
	CPT2	USP13	MCAT
	MRC1	VPS13B	MCRS1
	NDUFA13	ZNF419	METTL1
	COPB2	ABI3BP	mettl2a
	ACAA1	AQP1	METTL5
	NANS	DPH6	MGMT
	VAPB	EFEMP1	MLXIPL
	LMAN2	ENSCSAG00000008156	MOCS2
	ENSCSAG00000016619	ETFRF1	MORC4
	ECH1	HNRNPH2	MPHOSPH9
	LOC103233135	LOC103243248	MPZL3
	RPL32	RABIF	MRPL52
	FBP1	RASA1	MRPS7
	SLC25A4	SOAT1	MS4A4E
	CPT1A	STK31	MTIF2
	NIPSNAP3A	TRMT44	MYRF
	ABCB1	ZKSCAN3	NADK
	ACSL5	ATP6V0D2	NDUFB5
	LTF	BICDL2	NFATC2IP
	XYLB	BPIFB2	NOC4L
	ABCD3	CCDC88C	NR2C2
	DSP	CSF2RA	NWD2
	HSDL2	DNAH8	OMA1
	OCIAD2	DSEL	OSER1
	DLST	ENSCSAG00000004033	PAXBP1
	COX2	ESRRG	PAXIP1
	CRYZ	MAATS1	PBDC1
	CYFIP1	MMACHC	PCGF2
	GPD1	NR4A1	PCM1
	NDUFB11	SCNN1A	PDCD11
	PHKA2	STARD5	PEF1
	RPL19	WDCP	PFKP
	RPS29	WWC2	PHACTR4
	SEC14L2	ZMYM5	PPME1
		ZNF165	PPP1R11
		ZNF800	PROM2
		2021-03-08	PTGER4
		ADAMTS1	PUM2
		CCDC78	PUM3
		CCPG1	RAB7B
		COL5A3	RELA
		CYP7A1	RETREG3
		DDX4	RHBDD1
		DNAJC6	RNF181
		DUSP2	RPL11
		ENSCSAG00000010831	RPUSD2
		ENSCSAG00000016504	SARAF
		EPB41L5	SCFD1
		FAM13C	SDCCAG8
		FUZ	SEMA4A
		GLIPR2	SHC1
		GLT8D2	SLC20A1
		HSF2	SMARCB1
		KIAA0408	SMURF1
		LOC103221781	SNRPB2
		MCM8	SNX24
		MTDH	SNX6
		NRCAM	SPATA2
		PFN4	SPSB3
		PTGS1	SRF
		RBM20	SSNA1
		SCARA3	STX16
		SPESP1	TBC1D20
		STXBP5	TBC1D7
		TOR1AIP2	TCEA3
		ULK4	TEC
		ZNF609	TEK
		ADAMTS2	TFPI2
		ADD1	THG1L
		ARHGAP33	TIMM8B
		ARID4A	TMEM134
		ARPP19	TMEM138
		BNIP2	TMEM9
		C15orf39	TMF1
		CAB39L	TOE1
		CAV1	TPRA1
		CENPC	TRIM63
		CGRRF1	TTC27
		CPEB1	UBQLN1
		EGFR	UQCRB
		FBLN5	VCAM1
		FEM1C	VEZF1
		LOC103215330	WDR13
		LOC103221769	WDR34
		MLLT3	ZFYVE16
		PIGR	ZMAT5
		RAMP1	ZMYM4
		ROS1	ZNF131
		SCIN	ZNF250
		TPM4	ZNF74
		ZDHHC2	ZSCAN29
		ZNF112	ABCF3
		ZNF484	ABHD15
		ZRANB3	ACADL
		ABLIM1	ADGRG1
		ARRDC3	AIFM2
		CABYR	ANKRD27
		DGCR2	ANO10
		ENSCSAG00000007220	ASCC2
		ENSCSAG00000016172	ATF2
		ENSCSAG00000018282	ATG101
		ENSCSAG00000019328	BABAM2
		FBXL16	BFAR
		FTHL17	BIN1
		GCNT3	BMT2
		HEY2	BOD1
		MTURN	C16orf58
		NCAM1	C2CD2
		PSKH2	CACHD1
		RF01956	CBX5
		RNF219	CCDC107
		SEMA7A	CCDC130
		SH3BP5	CCDC180
		SLC43A3	CCDC34
		SMIM4	CD93
		SPARCL1	CDC42BPB
		TMEM245	CDK5RAP2
		TSPAN2	CDV3
		TTLL1	CEP83
		AKTIP	CIART
		CBR3	CLDN1
		CC2D2A	CNTLN
		CCL2	COG3
		CNDP1	COMMD4
		DUSP19	Cox6a1
		ENSCSAG00000016536	CRTC3
		GNL2	CRYGC
		GRIK5	CXXC1
		IGFBP5	DBF4
		IL2RG	DNAJC2
		LGR5	DNASE1L3
		LPAR1	DPY19L1
		MCM9	DRG1
		MPP7	EIF4G2
		NPLOC4	ELOA
		PDLIM3	EMC3
		PDS5A	EMP3
		PDZD2	ENSCSAG00000000246
		PFKFB3	ENSCSAG00000007187
		PLA2G4A	ENSCSAG00000018465
		RAD51	ENSCSAG00000018802
		RF00017	EXOC3L4
		RGS16	FBLN2
		RORA	FBXO10
		SLC44A3	FBXW8
		SMIM1	GABARAP
		SRSF10	GIPC1
		TFAM	GOLGA1
		TNFSF12-TNFSF13	GPANK1
		TRIP11	GPCPD1
		UMODL1	HDAC11
		ZFP36L1	HDGF
		ZFPM2	HERC1
		ZXDC	IFIH1
		ANKRD12	IKBKE
		ARL4D	IL13RA2
		CCDC186	ING2
		CRYGD	IQCE
		DNAH12	IRF2
		EIF4EBP3	IRF5
		ENSCSAG00000004989	ISG15
		ENSCSAG00000009751	ITGA5
		ENSCSAG00000013769	LAG3
		ESM1	LAMTOR2
		F3	LARP4
		FBLN1	LOC103216112
		FOXF1	LOC103232697
		gemin8	LOC103233098
		JAG2	LOC103234793
		LMAN2L	LOC103235920
		MBP	LOC103239946
		MET	LOC103244222
		MTFR1	LRCH4
		NPHP1	LRP11
		ODR4	LYZ
		P4HA1	MAP4K3
		SLC6A12	MAPK3
		TM2D1	MCOLN1
		TWISTNB	MKNK2
		WDR72	MKS1
		ANO3	MPND
		ATP2B1	MRPL4
		BTC	MRPS21
		CCL21	MTG1
		CELSR2	MTMR6
		CXCL10	MTPN
		DBR1	NAF1
		ENSCSAG00000000267	NDUFA2
		ENSCSAG00000000337	NOLC1
		ENSCSAG00000004749	NTAN1
		FAM228B	NUB1
		GCFC2	NUDCD3
		IDO2	NUP153
		KLHDC9	OGT
		MYL9	OLFM2
		NLN	ORC4
		NR1D1	ORMDL2
		PCED1B	OSBPL2
		PHF20	PARP6
		PLA2G5	PDAP1
		PLPP2	PDE6D
		PQLC1	PER2
		RELL1	PEX5
		RFX2	PLXNB2
		RNPC3	POLR3F
		RRAGB	POP1
		SAP30	PROSER1
		SHCBP1L	PTP4A2
		SLC15A2	PXDC1
		SLC2A4	RAB34
		SMARCD3	RC3H1
		TBCE	RCAN3
		ZNF28	RGS14
		ZNF610	RHOU
		ADCY1	RIOK3
		ARL13B	RNASEH2B
		AVPR1A	RNH1
		CA12	RUVBL1
		CREBRF	SEC14L4
		DNER	SH3TC1
		DNM1L	SLAIN2
		DTX1	SLC25A27
		ENOX2	SLC25A47
		ENSCSAG00000013902	SLC27A3
		ENSCSAG00000017577	SNRPA1
		GRAMD4	SNX11
		IRS2	SP3
		KLHL20	SSR3
		KLHL36	STAG3
		LOC103246767	STXBP1
		LY96	SYAP1
		MEIS1	TACC1
		MEOX2	TBC1D8B
		NR1D2	THOC1
		OTULIN	TMEM106B
		PABPC1L	TMEM11
		PHIP	TMEM143
		PRKAA1	TPMT
		RABL3	TRAPPC2L
		RCC2	TRIM27
		RF00003	TTYH1
		RF00009	UBXN6
		RFTN2	UGGT2
		RMND1	USP1
		SLC5A1	UTP3
		SLFN12	UTP6
		TAGLN	YRDC
		TCIM	ZBTB14
		TCP11L1	ZC3H15
		TMEM60	ZFP64
		TSEN2	ZHX3
		TUBGCP4	ZNF276
		ZCCHC4	ZNF316
		ZNF583	ZNF415
		APBB1	ZNF616
		ATXN1	ZZEF1
		BAIAP2	AASDH
		C1orf131	ABCG2
		C2orf42	ACTR1B
		CAAP1	ADAMTSL2
		CHORDC1	ADGRL4
		CWF19L2	AGMO
		CXorf21	AGT
		CYP7B1	ANKRD26
		DDX10	APOC2
		DIMT1	ARHGEF40
		DOCK9	ATAD2
		DUSP1	BAG4
		EMP1	BICD2
		HNRNPDL	C19orf24
		ICA1L	CALM3
		IFT74	CAVIN2
		KIAA1143	CCDC25
		LOC103233043	CCNY
		LOC103235214	CD163
		LUM	CD68
		MAFF	CEP192
		MHC-DPA1	CHAD
		MSC	COASY
		NAA40	COMMD9
		PHACTR2	CPSF7
		PIAS1	CXCR4
		PNISR	DDX51
		PPBP	DHODH
		PPP1R12A	DOCK10
		RBM45	DOCK11
		RIPK4	DOLK
		TRIP6	E4F1
		TUBG2	EDC3
		ZNF608	EMCN
		ARID3B	ENSCSAG00000000183
		ARL2	ENSCSAG00000002427
		BNIP1	ENSCSAG00000006845
		COPS3	ERCC1
		DCLRE1B	FAM135A
		ENSCSAG00000018002	FAM222B
		FAM129A	GADD45GIP1
		FMOD	GARNL3
		FOXK2	GDPD5
		GLYATL1B	GJA4
		GNAI1	GPC1
		GNG8	GZMB
		HFM1	HCK
		IKZF4	HMGXB3
		IL7	HSPA13
		IMP3	IRF1
		ITGA8	IVNS1ABP
		LOC103235218	KDM4B
		LOC103246597	KHDRBS1
		MAP3K5	KIF16B
		NFE2	KLHDC10
		NUAK2	KRCC1
		PACSIN1	KYAT1
		PCOLCE2	LFNG
		PHF7	LGALS3BP
		PNRC1	lgals9
		RBMX2	LIMK1
		RETREG1	LOC103225774
		RMDN1	LSM1
		RNF149	LTV1
		RP2	LUC7L
		S100A6	LZTS2
		SCML2	MAN1B1
		SIPA1L1	MAN1C1
		SLC17A3	MAP3K1
		TAF1B	MAP3K13
		TGFBR3	MED14
		TIMMDC1	MME
		TMCO6	MPPE1
		VLDLR	MRPL32
		WRAP73	MVK
		WWTR1	MYLK
		XRN1	NAA80
		ZFAND5	NCBP2
		ZNF615	NDEL1
		ZNF813	NELFB
		AFF1	NEPRO
		AFMID	NFYA
		AGBL2	NFYC
		ALPL	NME6
		ANGPT2	NR2F6
		APLF	NUP58
		C17orf49	NUP85
		CCDC154	PDCD10
		CD180	POLE
		CHERP	POLR2D
		CHST10	PPM1H
		CRHBP	PPP1R10
		DNAJC12	PPP2R5D
		DUSP12	PRMT5
		ENSCSAG00000008658	PTPRC
		ENSCSAG00000013832	RAB8B
		ENSCSAG00000019514	RASSF8
		FBXO34	RCBTB2
		FGF21	RFT1
		GADD45B	RNASE4
		GTPBP10	RND1
		HIST2H2AC	RNF141
		HS3ST3B1	RPAP1
		IER5L	SEC63
		KLHL3	SEL1L3
		MRPS23	SEPHS1
		NAA15	SH2D2A
		NOP58	SHQ1
		P3H4	SLC1A4
		PIGC	SLC25A14
		PIM2	SLC26A1
		PLS3	SLC37A3
		POLR3K	SLC46A3
		RAP2C	SLC9A8
		SGPP1	SNRPB
		SLC6A2	SNTA1
		SMNDC1	SPCS3
		SPATA6	SRSF11
		STXBP6	SSSCA1
		TFDP2	STAT4
		TMPRSS2	STOML2
		UPF3B	STXBP2
		WDR19	SYNJ1
		ZFP36	TAF10
		ZNF503	TAF2
		ARHGEF25	TANK
		BST1	TFEB
		C3orf18	THAP6
		CA11	TM6SF1
		CAPN11	TMEM183A
		CCDC126	TMEM81
		CCDC127	TMPO
		CCDC170	TMSB10
		CCDC57	TNFRSF10A
		CDHR5	TOMM40
		CHAC1	TOMM7
		CMTR1	TRIM24
		EIF5B	TRIM39
		ENSCSAG00000007631	TUT4
		ENSCSAG00000008434	TYW5
		FRMD4B	UBAP1
		GK3P	UBE4A
		HNRNPR	URB1
		IL1B	VPS51
		LOC103230923	WDR54
		LPCAT2	YPEL3
		LRRC27	ZBTB40
		LTBP3	ZC3H7B
		MBLAC2	ZMIZ2
		NBEAL1	ZNF200
		NDRG1	ZNF358
		NTF3	ZNF496
		OGFOD1	ZNF561
		PAMR1	ZNF639
		PTN	ABCC1
		SLC6A16	ABCC9
		SLF1	ACTR5
		TSPAN3	ALKBH7
		UMPS	AMMECR1L
		VIRMA	ANKS1A
		ZNF451	ARHGAP25
		AHR	B4GALT5
		AKAP7	BRD9
		ARL6	C1S
		ATP13A4	CARD19
		BCKDHB	CARMIL1
		BOD1L1	CASP8
		C1orf210	CCDC115
		CDS1	CDC34
		CHCHD7	CDR2
		CHMP3	CERS2
		COL8A1	CLEC12A
		CSPG4	CLGN
		DCP1B	CNOT11
		DDX60	CNST
		DYNC2H1	COPS7A
		EGFLAM	DCAF11
		ENSCSAG00000004211	DCLRE1A
		ENSCSAG00000011466	DGCR6L
		ENSCSAG00000015686	DNAJC15
		EPCAM	DPP7
		ETV4	DUS3L
		GNAI3	DYNLRB1
		HDDC2	EFHC1
		HMGN5	ELF4
		IL10RB	ENSCSAG00000000238
		LPL	ENSCSAG00000010083
		MFAP3L	ENSCSAG00000010238
		NCOR1	ENSCSAG00000017256
		NOTCH3	ENSCSAG00000019614
		PDGFC	ERI2
		PLAT	F10
		PLD1	FAM13A
		RALBP1	FKBPL
		RELL2	FYN
		SLC6A6	G6PD
		TESK2	GLE1
		TMEM216	GNB1
		TMTC2	GRB2
		UBOX5	HAX1
		VILL	HPN
		VWDE	HSDL1
		WSCD1	HYI
		ZNF106	JUP
		ZNF334	KARS
		ZNF470	KHDC4
		ZNF521	KIAA2013
		ABCA5	KIN
		ADGRV1	LMO2
		ANXA1	LOC103219071
		CARD6	LOC103232654
		CD3G	LOC103238804
		CD48	LOXL1
		CLIP3	MAP2K2
		DENND6A	MAP3K14
		DNAAF2	MAST2
		ELMSAN1	MCRIP1
		ENSCSAG00000003591	MGA
		ENSCSAG00000007929	MMP14
		ENSCSAG00000010736	MOB2
		ENSCSAG00000014808	MRPL40
		FOXP1	MTBP
		FUCA2	NCALD
		GCH1	NDUFB3
		HACD4	NECTIN2
		HAVCR2	NEK6
		HBEGF	NET1
		HEY1	NIPSNAP2
		IGF2	NUP210
		KCNK17	PARP3
		KDM5A	PCED1A
		KDM7A	PDZD11
		LRRC39	PGAM5
		LUC7L3	PICK1
		METTL22	PIM3
		PDIK1L	PINK1
		PLA2G2A	PINX1
		PPP1R3C	PLOD1
		PSTK	POLR2M
		RBM22	POLR3A
		RERG	POMGNT1
		RGS1	PRPF19
		SIRPG	PRR14
		STK38L	PTPA
		TIGD1	RAD54L2
		VPS37A	RBSN
		2021-09-04	RGS12
		ALAS2	RIPOR1
		ANKRD37	RNASEL
		ATP10A	RNF114
		BAMBI	RNF157
		BEX4	RNF168
		BIN3	RNF20
		C7	RNF31
		CD33	RPS21
		CTDSPL	RUFY1
		DDX58	SAMD4A
		DMPK	SAMSN1
		ENSCSAG00000003695	SATB2
		ENSCSAG00000018104	SEC23IP
		FASTKD2	SETDB1
		HLA-DOA	SETX
		HMGXB4	SF3A2
		IFI44	SGSM1
		INPP5F	SGSM2
		INSC	SHB
		LOC103231340	SIVA1
		LOC103247785	SLC17A4
		LRP6	SLC18B1
		LRRC18	SLC19A3
		MRPL50	SLC24A1
		NSG1	SLC25A6
		NT5DC2	SLC2A1
		NUDT3	SLC35E2B
		PDLIM4	SLC47A1
		PLAGL1	SMIM30
		PPIL2	SMPD2
		PTEN	SOHLH2
		PTPN13	SPNS1
		RCAN2	SPP2
		RRM2B	SREK1
		SCAMP4	SZT2
		SCD5	TBC1D9B
		SCRN3	TEX2
		SH3RF2	THNSL2
		SIAH1	TJAP1
		SLC16A6	TMEM223
		SLC7A2	TMEM35B
		SRPX	TMEM59
		STK39	TNIP1
		SUPT3H	TRAPPC4
		SYN2	TRIM52
		TANGO2	TRMT61A
		TIPARP	TSEN34
		TMEM18	TXNL4B
		TNFAIP3	UBB
		TPGS1	UBE3C
		TTF2	UROD
		UCHL5	VARS2
		ZMAT2	WDTC1
		ATP6V0A2	WRAP53
		ATXN7L1	ZC3H3
		CDC14A	ZFYVE1
		CIR1	ZNF219
		CLTRN	ZNF384
		CYBRD1	ZNF410
		dgcr6	ZNF576
		DNAJC10	ZNRD1
		ELOVL2	AAMP
		ENSCSAG00000000398	ABCA2
		ENSCSAG00000004425	ALCAM
		ENSCSAG00000014668	AP3B1
		FBXO17	ARMC6
		FRY	ARVCF
		FUNDC2	ATP13A1
		FUT8	ATP1B3
		G0S2	BOP1
		GON7	BPGM
		HELZ	BTBD2
		HSF4	BZW2
		ICK	C11orf49
		ITCH	C1orf50
		LDB3	C1QC
		LIN9	CALM2
		MBOAT1	CD244
		MEAF6	CD36
		MECR	CDC42BPA
		MED17	CDIP1
		METTL15	CDK5RAP1
		METTL26	CEP72
		MTUS1	CINP
		NID2	CITED2
		NOL12	CLN6
		NUP93	CLSTN3
		PDE9A	CNIH4
		ptges3l	COL15A1
		RAF1	COPS4
		RASA2	CORO1C
		RHPN2	CPSF2
		RSAD1	CTNNBIP1
		RUFY3	CUL2
		SEMA4F	CXXC5
		SLPI	DCAF6
		SPOCK2	DEF6
		SRFBP1	DESI2
		TAF3	DNAJA3
		TANC1	DZIP1
		TCOF1	EBAG9
		TCTN3	ELP5
		TTC1	EMP2
		TTLL5	ENSCSAG00000002964
		TWSG1	ENSCSAG00000010681
		UBL3	ENSCSAG00000011355
		WRN	ENSCSAG00000013251
		ZCCHC14	ENSCSAG00000013774
		ZKSCAN1	EPB41L3
		AMD1	EPB41L4A
		APOF	EPHB1
		APPBP2	FAM50A
		ARID5B	FAM98A
		ARMT1	FBP2
		BCAT2	FCER2
		BMPR1A	FMC1
		BRCA2	FMNL1
		CCDC3	FNBP1L
		CCDC88A	FNTA
		CDC7	FPR1
		CHAC2	GBF1
		COMMD1	GDI1
		DPT	GEMIN6
		DZIP1L	GIN1
		EDA	GNA14
		ENSCSAG00000000836	GOLT1A
		ENSCSAG00000003226	GRTP1
		ENSCSAG00000012018	H2AFV
		ENSCSAG00000012138	HDHD5
		ENSCSAG00000018077	HEATR9
		FBXO32	IGFBP7
		GCNT2	IL17RA
		IFT57	INSIG1
		IL15	ITPKA
		ITM2A	KCNQ4
		KCNN2	KIAA1755
		KNOP1	LACTB2
		LOC103224471	LAMC2
		MED15	LEMD3
		MIPOL1	LOC103231118
		MKLN1	LOC103244020
		NEK3	LRRC8C
		NRM	LSM14B
		NUDT1	MAP1A
		PARD3	MAP3K12
		PDE3B	MBD4
		PILRA	MCUB
		PITRM1	ME3
		PLEKHA2	MORC2
		PTER	MRPL14
		RGS2	MRPL22
		SEC22A	MRPL41
		SLC41A2	MRPS6
		SRRD	MTRR
		ST7L	MYH7B
		STAC3	MYOM1
		SULF1	NAPA
		TFPI	ND1
		TMC3	NINJ1
		TNRC6C	NKRF
		TRIM13	NLRC5
		TRIM41	NOTCH4
		UBE2B	NSMAF
		VPS13A	OCRL
		ZDBF2	OGFR
		ZNF197	OXA1L
		ZNF597	P2RX4
		ZNF629	PAF1
		ABHD17B	PALB2
		AIM2	PBX3
		APBA1	PEX6
		APBB2	PGAP2
		ARHGEF37	PHF21A
		C1QTNF5	PIGT
		CAMKMT	PIK3C3
		CENPM	PNPLA6
		CTBP2	PRKCI
		DGAT2	PROSER2
		DNASE2	PTBP2
		DR1	PTGDR
		ENSCSAG00000003677	PTPRA
		ENSCSAG00000013864	PUS7L
		ENSCSAG00000015572	RAB3IL1
		ERLIN1	RAB43
		GADD45A	RANBP1
		GEM	RAPGEF3
		GPALPP1	RARRES2
		JCHAIN	RER1
		KPNA5	RPS7
		LOC103216954	RUSC2
		LOC103238770	RXRA
		LOC103247300	S1PR1
		LRP2BP	SALL2
		MIS12	SCAF4
		MRPL21	SCMH1
		MSH2	SETDB2
		NPFF	SHFM1
		PARM1	SIN3B
		PDGFD	SLC25A40
		PDZD8	SLC6A8
		PELI3	SRRT
		PHF20L1	STBD1
		PIM1	SUCO
		PLAU	SYNRG
		PM20D2	TACC2
		PODXL	TBPL1
		PPP1R15A	TBX2
		PRICKLE1	TEX264
		RIF1	THAP1
		RNF19B	TMUB2
		RRP12	TPCN1
		SLC22A11	TPT1
		SLC35G1	TRIP4
		SYT13	TTC7B
		THSD1	TWNK
		TIMM17B	UBA5
		TIPIN	UBE2I
		TMEM62	USE1
		TTC23	VAT1L
		UTP4	VSIG10
		AATF	VSIG2
		ABCC4	WASHC5
		AGPAT3	WDR12
		ALDH1A2	XPC
		C7orf26	XPO6
		CABCOCO1	YARS2
		CASP4	ZDHHC8
		CAST	ZNF513
		CHD1L	ZNF628
		CLP1	ZNF768
		CXorf65	ZRANB2
		CYP3A43	ABT1
		DDX18	ACER2
		DHRS9	ACP1
		DKK3	ADAM8
		DUSP5	ADPRHL2
		EIF2S1	ALG3
		ENSCSAG00000016478	AMZ2
		ENSCSAG00000018995	ANO4
		EPHA2	AP4M1
		ESCO1	ARHGEF1
		FBXW11	ATP6V0D1
		FGD5	AUP1
		GBP1	AURKAIP1
		GPLD1	AVIL
		GPN1	BAP1
		ICE2	BCL2L2
		INTS6L	BET1
		JADE3	BTBD7
		KIAA0232	CAMK2B
		KMT2C	CCNA2
		LOC103247559	CCNB1IP1
		MDK	CCNJ
		MHC-DPB1	CD58
		MIOS	CDKAL1
		MITF	CEP250
		MNDA	CFAP20
		MON1A	CFAP36
		MRPL47	CFP
		MXD1	CGNL1
		NOTUM	CNEP1R1
		NSL1	COA1
		PCDH1	COL9A2
		PGBD1	COL9A3
		PHF14	CPN1
		PHYH	csnk1e
		PKNOX2	CSNK2B
		PPP2R2B	CSRNP2
		RAD51AP2	CTDP1
		RBM8A	DBNL
		RCSD1	DDX50
		RFC5	DERL2
		RHOBTB1	DNAH1
		RMDN2	DOPEY1
		RNF7	E2F4
		RYK	EFNB1
		SEC62	EHMT2
		TIAL1	ENKD1
		TMEM144	ENOSF1
		TMEM159	ENSCSAG00000000176
		TYW3	ENSCSAG00000005327
		WDR70	ENSCSAG00000006101
		YAE1D1	ENSCSAG00000006678
		ZC3H12A	ENSCSAG00000015348
		ZFHX3	EYA3
		ZFYVE9	FAAP24
		AGFG1	FAM117B
		ANKRD29	FAM120B
		BDP1	FAM210A
		CASP10	FBH1
		CCDC138	FPGS
		CHMP4C	GALNT12
		CLIP1	GAS2L1
		CNTNAP4	GLS2
		CYP26A1	GNPDA2
		DDAH2	GORAB
		DENND3	GTF3C1
		DNA2	GUK1
		DYNC1I2	HAUS8
		ENG	HIF1A
		ENSCSAG00000011305	HINT3
		ENSCSAG00000011535	HMGN1
		ETS2	HORMAD2
		FER1L4	HS6ST1
		FGFR1OP2	HSPA12B
		GDA	IFNGR2
		GFPT2	IFT22
		GOLGA6A	IL10RA
		HERC6	IL27RA
		HNRNPLL	INO80E
		IFI44L	JMJD6
		KLHL18	JTB
		LGR4	KIAA0355
		LOC103243036	L3MBTL2
		MALT1	LOC103215073
		MAP10	LOC103234083
		MECP2	LOC103236222
		MICU2	LOC103246731
		MIIP	LSR
		MTHFR	MADD
		NDC1	MGAT2
		NOC3L	MRPL20
		NUDT21	MRPL28
		NUP155	MRPL57
		PCSK5	MYCBP2
		PDE8B	NARF
		PHF13	NFXL1
		PHLDB2	NLRX1
		PLBD2	NPL
		PRDM5	NSMCE3
		PSPC1	NUDC
		RMC1	PHF1
		RPGRIP1L	PKD1
		RRAGD	PPP2CB
		RSAD2	PRKAB1
		RUBCNL	PUSL1
		SBNO1	RAB40C
		SGMS1	RABAC1
		SLC25A43	RAD18
		SPRY1	RANBP2
		SRSF3	RANGAP1
		SVIP	RBM23
		TAF5L	RFX5
		TAOK3	RHOT2
		TLR1	RILPL2
		TMEM91	RNF213
		TNRC18	RNF216
		USF1	RPLP2
		VRK2	SAC3D1
		ZDHHC18	SDHAF2
		ZNF341	SF3B2
		ABTB2	SH3BGRL3
		ACD	SIGIRR
		ACVR1	SLC25A22
		ADGRA3	SLC36A4
		ANKRD17	SLC39A11
		AQP8	SMAD1
		atxn7	SMC1A
		BCL3	SMIM8
		BICRAL	SPCS2
		BNIP3	SSH3
		CACNA1H	ST3GAL4
		CCNH	STN1
		CD2AP	STX12
		CDC5L	SYNE1
		CDK19	TAB2
		CDKL1	TBC1D1
		CEP89	TLK1
		CIRBP	TM4SF5
		CLYBL	TMEM209
		COPG2	TMX1
		DAPP1	TNFRSF1B
		DNAH2	TNK2
		ENSCSAG00000004444	TOB1
		ENSCSAG00000017671	TRAPPC1
		EPS8	TRPM2
		ERBB3	TSTD2
		FARS2	TTC21A
		FGL2	UBL5
		FRA10AC1	UBLCP1
		GSE1	UBN1
		HAUS6	USP47
		IDS	WDR18
		IL18	YME1L1
		INHA	ZBTB7A
		LAMTOR1	ZNF366
		LOC103218219	ZNF385B
		LOC103219792	ZNF548
		LOC103231342	ZNF737
		LRMP	ZNF771
		OASL	ZNF829
		PCSK6	ZSCAN32
		PIGF	ACIN1
		PLAA	ADAMTSL3
		RAPGEF6	ALG2
		RNF144B	AMN
		RP9	ANXA3
		RPS6KA3	ATF5
		RRP1B	ATG16L2
		RSF1	ATG4B
		RXFP1	BAIAP3
		SCAPER	BBS1
		SERPINB8	BMF
		SKI	C12orf29
		SLC25A26	C14orf28
		SLC2A13	C18orf21
		SLCO3A1	C19orf66
		SMG8	C7orf50
		SPATA22	C9orf43
		STK17A	CAPRIN2
		STK3	CARHSP1
		TAF1A	CASC4
		TBL3	CCDC149
		TCTN2	CCP110
		TENT4B	CEP70
		TFB1M	CETP
		TGDS	CHAMP1
		TIMM17A	CHCHD1
		TJP1	CTR9
		TMEM179B	CUL9
		TRAT1	DAP3
		TROVE2	DDX39A
		UBE2D1	DDX60L
		VAMP4	DGUOK
		VWA5A	EDF1
		WNK1	EEF2K
		WNT5B	EIPR1
		YAF2	ENSCSAG00000000312
		ZFP37	ENSCSAG00000001013
		ZFP91	ENSCSAG00000001520
		ZNF256	ENSCSAG00000001613
		ZNF442	ENSCSAG00000006643
		ZNF487	ENSCSAG00000010553
		2021-09-08	ENSCSAG00000011709
		ACSL3	ENSCSAG00000019142
		AIFM3	ERCC2
		APOL5	ERICH2
		ARHGAP44	ESR1
		ATP11C	ETS1
		BATF2	EXOSC2
		BAZ1A	EXPH5
		BAZ2B	FADS1
		BEND5	FGFR1OP
		CAVIN1	FLOT2
		CCDC174	FNBP1
		CCDC66	G3BP1
		CHM	GEMIN4
		COL4A4	GGA1
		CTU2	GINS4
		DAAM1	GLI4
		DIS3L2	GMPPA
		DYNC2LI1	GNPDA1
		ELAC2	GPN2
		ELP6	GPR108
		ENSCSAG00000012294	HCLS1
		ENSCSAG00000017125	HGSNAT
		ENSCSAG00000019461	HIVEP3
		FAM234B	HOMER3
		FBXW2	HUWE1
		FNIP2	INPP5E
		GTF2I	INTS3
		HERC5	JPH2
		HLA-DRB1	KIAA1522
		KMT2D	KIAA1841
		MAST4	LOC103215928
		MECOM	LOC103238605
		MHC-DMB	LRR1
		MNAT1	MAD1L1
		MORC3	MAP7D1
		MRPS30	MICAL3
		NFX1	MRPL46
		NSA2	MRPS26
		OSBP	MRPS5
		PAK1IP1	MYCT1
		PALLD	N4BP1
		PCMTD2	NBR1
		PDE7A	NEK9
		PEX19	NPRL3
		PHOSPHO2	NUP50
		PLK3	NXF1
		PPFIBP1	OGDHL
		RASL11A	OIT3
		RB1	PAIP1
		SCRN1	PAIP2
		SELENOK	PAPOLA
		SIRT1	PCLO
		SMAD4	PFDN5
		SOS2	PHAX
		SPRY2	PIGG
		ST3GAL5	PIK3CB
		STARD13	PLEKHM2
		TENM2	POLR3E
		TMA16	PPP1R21
		TRPM7	PPP2R3C
		URB2	PRKRIP1
		USP42	PSMC2
		UTP25	PTPRU
		ZBTB7C	RAB2B
		ZNF518A	RAB6A
		ZNF566	RASD2
		ZNF780A	RBM17
		ZNF782	RBPMS
		2021-03-05	RLF
		AGPS	RPP40
		ANO1	RRP36
		AP3M2	RSRP1
		AR	S100A1
		BLZF1	SAFB2
		C1orf35	SEC11A
		C9orf64	SLC29A2
		CCDC112	SLC35B3
		CCDC181	SLC39A13
		CCDC90B	SLC9A6
		CCL15	SNF8
		CDK7	SREBF2
		CNTFR	STRADA
		CPXM2	TAOK2
		CRTAP	TAPBPL
		CYP20A1	TBC1D10B
		CYP27B1	TEP1
		DDX47	TM2D3
		EID1	TM6SF2
		ENSCSAG00000007175	TMEM171
		ENSCSAG00000015299	TMUB1
		ENSCSAG00000018079	TOM1L2
		ENSCSAG00000018763	TRAFD1
		EPN3	TRMT61B
		FHAD1	TRMU
		FN3K	TTYH3
		FOXN2	USP30
		FXYD2	VEGFB
		GAR1	VIPR1
		GDPGP1	VPS53
		GFM1	WASHC3
		GORASP1	WDR66
		HCFC1	WDR81
		HTRA2	YLPM1
		KDF1	ZC3H11A
		KIAA0391	ZDHHC5
		KIF25	ZFAND2B
		LAMA2	ZNF226
		LOC103234108	ZNF335
		LOX	ZNF423
		LYAR	ZNF444
		MAGEH1	ZNF585B
		MAN1A2	ZNF655
		MAP4K5	ZNF700
		MAPK1IP1L	ZNF710
		MRPL38	ZNF830
		MTERF1	AGPAT5
		N4BP2	ARV1
		NAAA	ATP6V1A
		NES	ATR
		NPNT	B4GALT1
		NRXN2	BECN1
		OXNAD1	BET1L
		PPARG	BIRC2
		PRPF4B	C4BPB
		RNF103	C4orf3
		RNF13	C6orf106
		ROR1	CCDC86
		RTF1	CCNDBP1
		S100A9	CD151
		SDE2	CDK3
		SERPINB6	CERK
		SESN1	CIC
		SLC17A1	CNOT7
		SLC22A17	CREB3
		TARS	CSTF2
		THUMPD1	CYYR1
		TINF2	DAB2IP
		TLR2	DCHS1
		TM4SF1	DDX59
		TNFRSF11A	DHX34
		TSNAX	DHX40
		TTC26	DNASE1L1
		TXNDC16	ECSIT
		UBE3A	EMG1
		UFL1	ENSCSAG00000004519
		XPO7	ENSCSAG00000012879
		ZC3H6	ENSCSAG00000014336
		ZFYVE27	EOMES
		ZNF232	EXOC3L1
		ZNF780B	F7
		ANTXR1	FAM129B
		C1GALT1	FAM32A
		C1H11orf24	FANCL
		CCDC59	FBXL12
		CDC42SE2	FOXJ2
		CFAP70	GIGYF1
		CRIP2	GPRC5C
		CUTC	HIGD2A
		DIDO1	HK1
		DLL4	HPS4
		DMWD	IMPDH2
		DNAJC1	INPPL1
		DOCK1	INTS11
		E2F6	INTS2
		EFCC1	IPO13
		ENSCSAG00000004635	JADE1
		ERI1	KLKB1
		ESF1	KMT5B
		FAM187B	LANCL1
		FAM78A	LARGE1
		FCHSD2	LOC103219538
		GABBR1	LOC103227224
		GALNT1	LOC103236258
		GAREM1	LOC103236836
		GSPT1	LOC103243620
		HAUS3	LOC103247999
		HES1	LRG1
		IER2	LRRC8A
		KCNH3	LSM6
		KDSR	LYRM4
		LDLRAD3	ME1
		LOC103235868	MED4
		LOC103244656	MGAT4B
		LURAP1L	MKNK1
		MACO1	MRPL11
		MBNL2	MSANTD2
		MFF	MTO1
		MXRA7	MYNN
		NDUFAF7	NACC1
		NUP107	NGLY1
		PDXDC1	NPC2
		PML	NRROS
		POLR2I	NSUN5
		PRRX1	NYNRIN
		QRSL1	OAZ2
		RF00030	OPTN
		RIPK1	ORMDL3
		RNF135	OSGEP
		RNF8	PARD6B
		RPAP2	PARP12
		SEPSECS	PASK
		SKP2	PDHX
		SLC30A1	PITPNM2
		SLC30A10	PLEKHH3
		SLC35A2	PMS2
		SLMAP	PRADC1
		SOX5	PTPN23
		SPTLC1	PYCARD
		SQSTM1	QSOX2
		STARD9	RAD21
		THAP2	RNF19A
		THY1	ROGDI
		TMEM178A	RREB1
		TOR1A	SDF2
		TP53I3	SELENOW
		TRMT13	SH3BP4
		UPF2	SLC35F6
		VPS54	SLC40A1
		XK	SLC43A2
		YTHDF2	SORBS3
		ZCCHC10	TEDC1
		ZNF502	TLDC1
		ZNF654	TMBIM1
		ABHD2	TMEM214
		ADNP2	TMEM67
		ADSS	TUBGCP6
		AMPD3	UBE2O
		AQP7	UBTD1
		ARRB1	UNG
		ATP13A3	VPS25
		ATRX	ZDHHC1
		AZGP1	ZNF330
		BTBD9	ZNF407
		C18orf32	ZNF879
		C8H8orf58	ZZZ3
		C8H8orf59	ADAMTS10
		CAMK2G	ADAMTSL4
		CAMSAP2	ADCK2
		CDAN1	AHDC1
		CEBPG	AKAP8L
		CNRIP1	ANGPTL2
		CNTN4	APC
		COL5A2	ARAP3
		CSRNP1	ARMCX4
		DNAJA2	ATP2B4
		ENSCSAG00000004139	ATP2C1
		ENSCSAG00000007706	ATP6AP1
		ENSCSAG00000009932	B3GLCT
		ENSCSAG00000010884	BANP
		ENSCSAG00000013493	BBS5
		ENSCSAG00000013877	BCKDK
		ERMARD	BUD31
		EXTL2	C1orf162
		G2E3	C8B
		GPR4	CBX7
		GRM2	CCDC124
		GTF3C5	CCDC198
		HIPK3	CCS
		ID2	CDADC1
		IMPACT	CEP162
		INTS7	CHEK2
		KCTD6	CLSTN1
		KIT	COQ6
		LCN2	CSNK1G2
		LMBR1	DBP
		LMBRD1	DCBLD1
		LOC103231072	DGKA
		LYSMD4	DLGAP4
		MICAL2	DUSP9
		MLLT1	EFTUD2
		MX2	ENSCSAG00000000306
		MYCBP	ENSCSAG00000007073
		NEU3	ENTPD2
		NFKBIA	EPGN
		NOP56	ERCC5
		NR5A2	EVI5L
		NUPR1	EXOC7
		OSGIN2	FAM114A1
		PCGF6	FAM193B
		PDSS2	FEZ1
		PHLPP2	FGFR4
		PIK3C2G	FITM1
		PIK3CG	FNBP4
		PKIG	FZR1
		PPP1R1A	GAS8
		PPP3CA	GDF9
		PROX1	GMIP
		PTGFRN	GOLGA2
		PTRHD1	GRIPAP1
		PUM1	HERPUD1
		QKI	HNRNPUL2-BSCL2
		RBM33	HPCAL1
		RBM34	ICA1
		RECK	IFIT2
		RIC8A	IGFALS
		RIPK2	IKZF5
		RNF11	IL17RB
		SCML1	ISCA1
		SCPEP1	ITM2C
		SH3RF3	JHY
		SIAH2	KLHDC8B
		SNU13	LGALS8
		SNW1	LOC103224870
		TADA1	LZTS3
		TMEM97	MAP4K2
		TPST1	MAPKAP1
		TTC32	masp1
		TXNRD1	MEA1
		WDR73	MED29
		WDYHV1	METTL18
		XPA	MFNG
		ZNF177	MIA
		ZNF57	MRPL44
		ZUP1	MUTYH
		ADPGK	N4BP2L1
		AFM	NAGK
		AGO3	NCAPH
		APCDD1	NCOR2
		ARHGEF3	NUDT14
		ARID2	NUDT5
		ATP8B2	NUP88
		BICC1	ODF2L
		C1orf112	OSBPL11
		C20orf194	P2RX7
		C2orf16	P3H1
		C5orf22	PARP10
		C7orf43	PDCD7
		CBX6	PDE7B
		CHRNA2	PEBP1
		CLEC2B	PECAM1
		CYP2C9	PLCG2
		CYP39A1	PPAT
		CYTH1	PPP2R5A
		DGCR8	PPP4C
		DNAJC19	PRKD2
		DUSP8	PTPN6
		DZIP3	PYURF
		EAF1	QTRT1
		ECD	RAB35
		EHMT1	RALY
		ENSCSAG00000005904	RASGEF1A
		ENSCSAG00000007508	RBCK1
		ENSCSAG00000012244	RDH14
		EVA1C	RRAS2
		FABP3	SARNP
		FAR1	SESN2
		FBXL4	SETD4
		FZD4	SLC2A4RG
		GLYR1	SLC35A1
		HEATR1	SLC39A14
		HHIP	SLIRP
		HIVEP2	SMDT1
		JAG1	SMLR1
		JAM2	SMPDL3A
		KCTD7	SOX7
		KDM6A	SRD5A3
		KIZ	SSBP4
		LIN37	SSR2
		LMTK3	STK17B
		LOC103216058	STUB1
		LOC103224222	TBRG4
		MAPK14	TEX261
		MRPL30	TGFBI
		MSR1	TGOLN2
		MTSS1	THAP4
		MYO6	TIGD7
		NCF4	TNFRSF25
		NEDD1	TOX
		NUAK1	TP53BP2
		PDLIM1	TREH
		PIK3R5	TSNAXIP1
		PLA2R1	TSPAN7
		PLXDC1	TXN2
		PLXNA1	U2AF2
		PMEL	USP10
		POLR1E	VEGFC
		PPIG	WDR62
		PPP1R3G	ZMYND8
		PPRC1	ZNF653
		PRELID1	ABHD8
		PROM1	ADAM15
		PRRG1	ADIRF
		PSMD13	ALAS1
		PSMG1	AMT
		RABEP2	ANAPC10
		RANBP9	ANXA7
		RCBTB1	AP2M1
		RCN2	ARHGEF15
		RGS18	ARHGEF6
		RHBDL3	ASB3
		RIOK2	ATG12
		RNASET2	BBS9
		RNF139	BRI3
		RNF6	C17orf80
		RSU1	C18orf54
		SAMD4B	C6orf48
		SERTAD4	CATSPER2
		SETD9	CAV2
		SLC1A1	CD99L2
		SLC30A5	COQ5
		SLC35E3	CTPS2
		SMARCA2	CYFIP2
		TANGO6	CYSTM1
		TARDBP	DENND4B
		TATDN3	DHX38
		THOC2	DNAJB2
		TMEM47	DOCK5
		TNRC6B	DPCD
		TRIM5	EFCAB14
		TRNAU1AP	ENSCSAG00000000047
		TTI1	ENSCSAG00000000483
		UEVLD	ENSCSAG00000006411
		USP18	ENSCSAG00000008166
		ZFAND2A	ENSCSAG00000011858
		AARS	ENSCSAG00000013624
		ADAMTS9	ENSCSAG00000016057
		ARFGEF2	ENSCSAG00000017955
		ARID4B	ENSCSAG00000018561
		ARIH1	ENSCSAG00000019146
		ASPN	ERN1
		ATF6	EVI2B
		BLNK	FBXO42
		BRAP	FUOM
		BRIX1	GATB
		C2CD5	GGT1
		CADM4	GMFG
		CALHM2	GPKOW
		CCAR1	GRK4
		CCDC191	GRN
		CEBPZ	HEATR5B
		CENPS	IFI35
		CEP152	IQCB1
		CERS5	KANSL3
		CFAP100	KIAA0101
		CFAP69	KIF22
		CHKB	KLHL7
		CIB1	KNG1
		CLDN11	LOC103220052
		CMC4	LOC103223410
		CMTM8	LOC103236399
		CNTN2	LRRC70
		CPSF4	LTBR
		CSF3R	LYSMD2
		CSTF1	METTL17
		CYP2R1	MSL3
		DGKD	MTG2
		DHX58	ND5
		DNTTIP1	ND6
		DYM	NISCH
		EMC8	NKAP
		ENSCSAG00000001753	NRF1
		EPHA3	NSD3
		FAM193A	NUMB
		FAM92A	NUS1
		FDXACB1	OSBPL3
		GHDC	PCBP3
		GOLGA4	PCF11
		HMG20A	PHF10
		HMGN3	PJVK
		HNRNPUL1	PLEKHF1
		ITGB5	PLXNA3
		KANK2	POP7
		LAT	PPP1R37
		LCA5L	PTK2B
		LGI1	RAI1
		LMO4	RBFA
		MAP2K5	RBM5
		MAP3K8	RBP7
		MCUR1	RNF166
		MED9	RNF25
		METTL6	RPL12
		MFSD14A	RPS6KB2
		MLST8	RXYLT1
		MORN1	SBF1
		MR1	SEMA6C
		MSRB2	SH3GLB1
		NASP	shpk
		NDUFAF2	SIKE1
		NEK4	SIPA1L2
		NFKBIZ	SLC25A33
		NR1H4	SPPL2B
		NRBF2	SRM
		NUDT6	SRP54
		ORC2	SRR
		PAFAH1B1	TAF6
		PDGFRB	THBS3
		PLP2	THUMPD2
		POLR1A	TINAGL1
		POT1	TMC8
		PRPS2	TMEM170A
		PSMD11	TMEM208
		PYCR1	TMEM219
		PYROXD2	TMEM38B
		RABEP1	TMEM63B
		RRP9	TSSC4
		SGCE	TTC31
		SIK3	TXNDC12
		SLAMF9	USF2
		SLC6A1	USP40
		SMAD7	VSNL1
		SMS	VSTM4
		SNX18	ZBTB22
		SPON2	ZDHHC23
		SSFA2	ZNF205
		STK19	ZNF777
		STRAP	ZNF821
		SUMO2	ZNHIT1
		SYDE2	2021-03-02
		TADA2A	AAGAB
		TDG	ABCA1
		TMEM14C	ABHD16A
		TMOD4	ABHD17C
		TOP3A	AGA
		TRAPPC6B	APOE
		TRAPPC8	APOPT1
		TSR1	ARFGAP2
		UBP1	ATXN2
		USP31	BCL2L13
		UXS1	BCLAF3
		VPS33B	C19orf53
		WASHC4	C1orf122
		WBP4	C1orf198
		YBEY	C1QB
		ZFP36L2	C3orf33
		ZNF567	CAPNS1
		2021-03-07	CBFA2T3
		AHCTF1	CCDC50
		AMN1	CCL5
		ANK2	CDK4
		APH1B	CEP104
		ARHGAP18	CHMP1A
		ARRB2	CPN2
		ATAT1	CTDNEP1
		BACE1	CYB5D2
		BAZ1B	DAG1
		BROX	DCAF1
		C11orf71	DDHD2
		C15orf40	DERL3
		C6orf89	DUSP7
		CAPN10	DVL2
		CBLN3	ENSCSAG00000002408
		CDK13	ENSCSAG00000006041
		CDK14	ENSCSAG00000007166
		COPS2	ENSCSAG00000010819
		CXADR	ENSCSAG00000013823
		DAZAP2	ENSCSAG00000014266
		DDO	ENSCSAG00000014924
		DNLZ	ENSCSAG00000018625
		DOLPP1	ENSCSAG00000019126
		DUSP6	EVC2
		ELP3	FTSJ1
		EMILIN2	FXR1
		ENPP4	GNA11
		ENSCSAG00000018131	HAMP
		ENSCSAG00000019762	HDGFL2
		ETNK2	HSPA14
		F13B	IRF2BP1
		FBXO44	ITGB1BP1
		FLT4	JAK3
		FOXJ3	JPT1
		FOXK1	KLC4
		GOLGA5	KLHDC3
		GUCY1B1	KRTCAP3
		HDDC3	LDHC
		HK2	LNPK
		IFT80	LOC103214510
		IGFBP1	LOC103232002
		IL22RA1	LOC103235610
		INPP5A	LYST
		INTS9	MAB21L3
		ITPKB	MAGED2
		KLHL2	MEMO1
		LGALS12	MFN2
		LOC103233031	MKRN1
		LOC103244514	MLLT10
		MAP2	MSTO1
		METTL3	MTOR
		MINDY4	MYO19
		MYLIP	NFKBID
		MYO5B	NHLRC3
		NAA20	NOP2
		NARS	NTM
		NKX3-1	OLFM1
		NOL11	PACS2
		NR3C1	PARP9
		NRBP2	PATL1
		NREP	PLEKHM1
		NUFIP1	POLR2A
		OAS2	POP5
		OCLN	PPAN
		PARN	PRAF2
		PDGFRA	PRKAB2
		PHC2	PRKCD
		PMS1	PROS1
		POC5	PRR5L
		POLK	PRRG2
		PPP1CB	PSMD9
		PPP1R26	PYGO2
		PRDM15	RAB11A
		PRPF40A	RARG
		PSIP1	RARRES1
		PTPRG	RNF5
		RAB26	RSRC2
		RANBP3	SEC11C
		RDH5	SEC16B
		ROBO4	SLC23A1
		RPS6KC1	SLC27A4
		RSPH3	SMAP2
		RWDD4	SMARCAL1
		SBF2	SMPD4
		SDC2	SNAP23
		SFT2D1	SPG21
		SLC24A3	SQLE
		SLC39A10	SRCAP
		SMARCA5	SSU72
		SMCHD1	SSX2IP
		SMIM19	ST3GAL6
		SNED1	STK11
		SNRNP27	STRC
		SPCS1	SUPT4H1
		SRSF1	SUPT5H
		SS18L1	TAGLN2
		STAU2	TBC1D10A
		STK25	TMEM79
		SVIL	TPD52L2
		TBC1D5	TPRKB
		TBX20	TRAP1
		THBS1	TRPM4
		TMEM128	WDR97
		TMEM222	YKT6
		TMEM87B	ZC3H7A
		TNFRSF10D	ZFAND3
		TRMT11	ZMPSTE24
		TRPC1	ZNF140
		TTC39C	ZNF211
		TTC4	ZNF569
		TTF1	ZNF793
		TULP3	ABCG1
		TXNIP	AGPAT2
		UBASH3A	AKAP8
		UBL7	AKIRIN1
		UFSP1	ARFIP2
		UTP23	ARHGAP39
		WBP1L	ARMC7
		WFIKKN1	ATP5PF
		XG	ATP6V1F
		XRCC4	BTD
		ZNF282	C17orf58
		ZNF551	C1RL
		ZNF622	CCDC61
		ZNF706	CDC42EP1
		AEBP1	CDK5RAP3
		AGER	CENPJ
		AIMP1	CLCN6
		AKAP9	CNBD2
		ANGPTL8	COLEC12
		ANKRD50	CRYGS
		ARMC1	CTNNAL1
		ARMCX2	DAP
		ATRN	DCTN3
		BCL2A1	DDX42
		BCR	DDX55
		BLOC1S6	DNAJB12
		BMP2K	DNAJC21
		BTBD1	DOK4
		CACNA1C	DTX2
		CARS	EFEMP2
		CASP1	EHD1
		CASP7	ENSCSAG00000014800
		CCDC58	ENSCSAG00000018462
		CFAP97	ENSCSAG00000018979
		CKMT2	ERCC8
		COBLL1	ERI3
		COL4A1	FADS3
		CPQ	FAM96A
		CRISPLD2	FERMT3
		DGKH	FOXO4
		DMTN	GAB3
		DPY19L4	GABRA5
		DTWD1	GOPC
		ENSCSAG00000000004	GPRC5D
		ENSCSAG00000001263	HNF1A
		ENSCSAG00000002449	HYAL1
		ENSCSAG00000003118	IST1
		ENSCSAG00000008186	KAT2A
		ENSCSAG00000013271	KATNA1
		ENSCSAG00000013394	KLHDC4
		ENSCSAG00000015967	LAMP2
		EPS15	LOC103215904
		FAIM	LOC103241917
		FAM107B	LOC103242980
		FAM151B	MARK2
		FAM174A	MAZ
		FBXO3	MCFD2
		FGFR1	MED24
		FMO5	MIER2
		FUT10	MMRN2
		GAS6	MOCS1
		GEMIN5	MT1E
		GPATCH1	MTFR1L
		HFE	MTSS1L
		ISCU	NDUFS2
		ITSN1	NOS3
		JUNB	NPAT
		KAT5	NPM3
		LARP1	NUTF2
		LOC103233970	OS9
		LOC103235221	OSBPL10
		LOC103244060	OXER1
		LRRK2	PCDH17
		LTBP4	PDE4DIP
		LYSMD3	PER1
		MAGOH	PHF8
		MDM2	PITPNC1
		MDM4	PITPNM1
		MED13L	PLIN1
		MINDY3	POLR2L
		MMP7	POLRMT
		MPHOSPH10	PPA1
		MPLKIP	PPP1R3F
		MPP1	PREB
		MTFR2	PRKCZ
		MTPAP	PSMD8
		NAMPT	PSME3
		NLRP6	PXDN
		NMT2	RAB28
		NOL7	RASIP1
		NSUN6	RBAK
		NUCKS1	RELN
		OSGEPL1	RGS3
		PAK1	RNASEK
		PAK2	RNGTT
		PAPSS1	ROBO3
		PDRG1	RPAIN
		PLCE1	RTL8C
		PLEKHG4	SAP130
		PMEPA1	SCO2
		PPP1R2	SDR39U1
		PRPSAP1	SEMA4C
		PRRC2B	SERF2
		PSMG2	SGTA
		PTDSS1	SLC25A25
		PTPMT1	SMPD1
		RAB3GAP2	SPATS2L
		RBM7	SPEN
		RGS19	STRIP1
		RIOX2	TEF
		RNF214	TGIF1
		RPS6KA2	TM9SF4
		SAAL1	TMEM150B
		SCAMP1	TNFAIP8
		SCD	TNIP2
		SCN7A	TOPORS
		SELENOT	TREM2
		SFRP1	TRIM25
		SFXN4	TRMT5
		SH2D1A	TTBK2
		SLC13A2	VAMP8
		SLC25A32	YIF1A
		SLC9A1	ZMYND19
		SMC6	ZNF143
		SMYD5	ZNF222
		SORBS1	ZNF225
		SRSF2	ZNF248
		STK35	ZNF326
		SUPV3L1	ZNF45
		SYBU	ZNF584
		TBP	ZNF689
		TDRD6	ZNF789
[truncated: 2,783 more rows]
