# Supplementary material for: Integrated omics analysis reveals sirtuin signaling is central to hepatic response to a high fructose diet
Source: BMC Genomics. 2021 Dec 3;22:870. doi: 10.1186/s12864-021-08166-0 (PMC8641221; doi:10.1186/s12864-021-08166-0)
Supplement: Supplementary file 17 — Additional file 17. miRNAs passing quality filters and p‐values < 0.05 for HFr versus CON [file 12864_2021_8166_MOESM17_ESM.xlsx]

## Sheet: Sheet1
Symbol	p-value HFr v CON	Fold Change HFr v CON
miR-129-1-3p	0.04	2
miR-129-5p	0	1.94
miR-130a-3p	0.04	1.15
miR-148a-3p	0.04	-1.136
miR-148a-5p	0.04	-1.205
miR-181a-5p	0	1.26
miR-193a-3p	0.02	-1.163
miR-199a-5p	0.04	1.33
miR-320b	0.04	-1.333
miR-320b	0.05	-1.282
miR-342-5p	0.03	-1.205
miR-344a-5p	0.03	-1.149
miR-378a-3p	0.05	-1.111
miR-503-5p	0.01	1.1
miR-517a-3p	0.04	-1.19
miR-517a-3p	0.04	-1.19
miR-517a-3p	0.04	-1.19
miR-517a-3p	0.04	-1.19
miR-526a-5p	0.03	-1.333
miR-574-5p	0.04	-1.136
miR-660-3p	0.02	-1.316
